# Supplementary material for: Cryptic genetic variation in a heat shock protein modifies the outcome of a mutation affecting epidermal stem cell development in C. elegans
Source: Nat Commun. 2021 May 31;12:3263. doi: 10.1038/s41467-021-23567-1 (PMC8166903; doi:10.1038/s41467-021-23567-1)
Supplement: Supplementary file 5 — Supplementary Data 1 [file 41467_2021_23567_MOESM5_ESM.xlsx]

## Sheet: chr II variants
#https://www.elegansvariation.org/data/release/20180527
CHROM	POS	REF	ALT	effect	impact	gene_name	gene_id	feature_id	nt_change	aa_change	distance_to_feature	protein_position	Description
II	4794415	G	T	missense_variant	MODERATE	F26G1.1	WBGene00017837	F26G1.1	c.2009G>T	p.Ser670Ile	2009/2826	670/941
II	4800611	A	G	missense_variant	MODERATE	rig-6	WBGene00016354	C33F10.5c.1	c.373T>C	p.Ser125Pro	373/2325	125/774	rig-6 encodes a protein with immunoglobulin and fibronectin type III domains and is similar to vertebrate contactins; based upon large-scale RNAi screens, rig-6 activity appears to be required for reproduction and positive regulation of body size; rig-6::gfp reporter fusion are expressed in neurons, particularly the URX ring interneurons.
II	4800881	T	A	missense_variant	MODERATE	rig-6	WBGene00016354	C33F10.5c.1	c.103A>T	p.Asn35Tyr	103/2325	35/774	rig-6 encodes a protein with immunoglobulin and fibronectin type III domains and is similar to vertebrate contactins; based upon large-scale RNAi screens, rig-6 activity appears to be required for reproduction and positive regulation of body size; rig-6::gfp reporter fusion are expressed in neurons, particularly the URX ring interneurons.
II	4821518	A	G	missense_variant	MODERATE	lact-5	WBGene00016355	C33F10.7a	c.47T>C	p.Leu16Ser	47/1320	16/439	lact-5 encodes beta-lactamase domain-containing proteins.
II	4841643	T	C	missense_variant	MODERATE	T23B7.2	WBGene00044298	T23B7.2	c.391A>G	p.Thr131Ala	391/603	131/200
II	4862774	C	CT	frameshift_variant	HIGH	mpst-4	WBGene00017387	F11G11.9	c.583dupA	p.Arg195fs	583/972	195/323
II	4862775	T	TG	frameshift_variant	HIGH	mpst-4	WBGene00017387	F11G11.9	c.582_583insC	p.Arg195fs	582/972	194/323
II	4875399	T	G	missense_variant	MODERATE	F11G11.13	WBGene00017388	F11G11.13	c.55A>C	p.Ile19Leu	55/174	19/57
II	4892454	C	G	missense_variant	MODERATE	msp-33	WBGene00003431	R05F9.8	c.241G>C	p.Gly81Arg	241/384	81/127	msp-33 encodes a protein that belongs to a family of proteins called the Major Sperm Proteins (MSPs) that is conserved in nematodes; msp-33 has a C. briggsae homolog as predicted by the Wobble Aware Bulk Aligner (WABA); the MSP family consists of closely related, small, basic proteins that make up 15% of sperm protein; this multigene family consists of over fifty genes, including many pseudogenes…
II	4892487	A	G	missense_variant	MODERATE	msp-33	WBGene00003431	R05F9.8	c.208T>C	p.Phe70Leu	208/384	70/127	msp-33 encodes a protein that belongs to a family of proteins called the Major Sperm Proteins (MSPs) that is conserved in nematodes; msp-33 has a C. briggsae homolog as predicted by the Wobble Aware Bulk Aligner (WABA); the MSP family consists of closely related, small, basic proteins that make up 15% of sperm protein; this multigene family consists of over fifty genes, including many pseudogenes…
II	4892640	C	T	missense_variant	MODERATE	msp-33	WBGene00003431	R05F9.8	c.55G>A	p.Val19Met	55/384	19/127	msp-33 encodes a protein that belongs to a family of proteins called the Major Sperm Proteins (MSPs) that is conserved in nematodes; msp-33 has a C. briggsae homolog as predicted by the Wobble Aware Bulk Aligner (WABA); the MSP family consists of closely related, small, basic proteins that make up 15% of sperm protein; this multigene family consists of over fifty genes, including many pseudogenes…
II	4917423	G	A	missense_variant	MODERATE	aagr-2	WBGene00019895	R05F9.12	c.2264C>T	p.Ser755Leu	2264/2868	755/955
II	4937554	A	T	missense_variant	MODERATE	ZK546.5	WBGene00022762	ZK546.5	c.1614A>T	p.Gln538His	1614/1941	538/646
II	4956498	A	G	missense_variant	MODERATE	ulp-2	WBGene00006737	Y38A8.3b.1	c.1694T>C	p.Val565Ala	1694/2136	565/711
II	4987232	A	C	missense_variant	MODERATE	shc-2	WBGene00020867	T27F7.2c.2	c.395A>C	p.Asp132Ala	395/996	132/331	T27F7.2 encodes three proteins by multiple splicing, two of which (T27F7.2A-B) are fully orthologous to vertebrate Shc proteins (e.g., p52/p46SHC and p66SHC); like their orthologs, T27F7.2A-B have a PTB and an SH2 domain in N- to C-terminal order; T27F7.2 is expressed in gastrulating embryos (probably in neural precursors); T27F7.2 might be involved in RAS signal transduction or regulation of apo…
II	4996160	T	G	missense_variant	MODERATE	rnh-1.0	WBGene00004382	F59A6.6a	c.375T>G	p.Asn125Lys	375/468	125/155	rnh-1. is one of four C. elegans genes that can encode an RNase H ribonuclease; when expressed in vitro, RNH-1. isoforms exhibit RNase H activity; rnh-1. transcripts are expressed throughout development.
II	5001662	G	A	missense_variant	MODERATE	F59A6.5	WBGene00019087	F59A6.5	c.2040G>A	p.Met680Ile	2040/3861	680/1286
II	5010996	C	A	missense_variant	MODERATE	F59A6.3	WBGene00019085	F59A6.3	c.2228C>A	p.Pro743Gln	2228/2361	743/786
II	5038751	C	G	missense_variant	MODERATE	golg-2	WBGene00018017	F33G12.5.2	c.1048G>C	p.Glu350Gln	1048/2787	350/928
II	5080428	C	G	missense_variant	MODERATE	dsh-2	WBGene00001102	C27A2.6	c.601G>C	p.Asp201His	601/2280	201/759	dsh-2 encodes one of three C. elegans Dishevelled (Dsh) homologs; during embryonic development, dsh-2 functions in the Wnt signaling pathway that specifies endoderm and orients the division axis of the EMS blastomere; dsh-2 is also required for many neuronal cell fate specifications and for asymmetric cell division in the early somatic gonad; dsh-2 is additionally required for proper hypodermal m…
II	5078788	GCAGTGCAT	GGCAGTGCCAAT	missense_variant	MODERATE	dsh-2	WBGene00001102	C27A2.6	insertion of 3 nucleotides in CB4856, confirmed by Sanger Sequencing	p.AVH(658-660)GSAN	1972-1979/2280	658-660/759	dsh-2 encodes one of three C. elegans Dishevelled (Dsh) homologs; during embryonic development, dsh-2 functions in the Wnt signaling pathway that specifies endoderm and orients the division axis of the EMS blastomere; dsh-2 is also required for many neuronal cell fate specifications and for asymmetric cell division in the early somatic gonad; dsh-2 is additionally required for proper hypodermal m…
II	5082264	G	GATGTCTCATCGA	conservative_inframe_insertion	MODERATE	C04G6.4	WBGene00015454	C04G6.4	c.802_803insTCGATGAGACAT	p.Thr267_Ser268insPheAspGluThr	802/1257	268/418
II	5082265	A	ATGTCTCATCGAC,ATGTCTCATCGAT,ATGTCGCATCGAC,ATGTCTCATCGAG	conservative_inframe_insertion	MODERATE	C04G6.4	WBGene00015454	C04G6.4	c.801_802insATCGATGAGACA	p.Thr267_Ser268insIleAspGluThr	801/1257	267/418
II	5088670	T	C	missense_variant	MODERATE	pld-1	WBGene00004040	C04G6.3	c.2206A>G	p.Asn736Asp	2206/4284	736/1427	pld-1 encodes the C. elegans ortholog of phospholipase D; by homology, PLD-1 is predicted to hydrolyze phosphatidylcholine (PC) to phosphatidic acid (PA) and choline; loss of pld-1 activity via RNAi reveals that pld-1 may play a role in phagosome maturation; large-scale expression studies indicate that pld-1 is widely expressed in larvae and adults, and seen in the pharynx, intestine, nervous sys…
II	5103413	GAA	GA,G	frameshift_variant	HIGH	C04G6.11	WBGene00015459	C04G6.11	c.322delT	p.Phe108fs	322/396	108/131
II	5106264	G	A	missense_variant	MODERATE	mpk-2	WBGene00003402	C04G6.1c.2	c.805G>A	p.Glu269Lys	805/1713	269/570	mpk-2 encodes a mitogen activated protein (MAP) kinase; by homology, MPK-2 is predicted to function as a serine/threonine kinase that acts downstream of a receptor tyrosine kinase in a cell signaling pathway; however, as loss of mpk-2 activity via large-scale RNAi screens does not produce any obvious abnormalities, the precise role of MPK-2 in C. elegans development and/or behavior is not yet kno…
II	5110150	C	G	missense_variant	MODERATE	F09C12.2	WBGene00017277	F09C12.2	c.122C>G	p.Ala41Gly	122/1257	41/418	F9C12.2 encodes a kinase most closely related to mitogen-activated protein (MAP) kinases; as loss of F9C12.2 activity via mutation or large-scale RNAi results in no obvious defects, the precise role of F9C12.2 in C. elegans development and/or behavior is not yet known.
II	5112072	C	A	missense_variant	MODERATE	F09C12.2	WBGene00017277	F09C12.2	c.1097C>A	p.Ala366Asp	1097/1257	366/418	F9C12.2 encodes a kinase most closely related to mitogen-activated protein (MAP) kinases; as loss of F9C12.2 activity via mutation or large-scale RNAi results in no obvious defects, the precise role of F9C12.2 in C. elegans development and/or behavior is not yet known.
II	5157019	G	T	missense_variant	MODERATE	msp-45	WBGene00003438	F58A6.8	c.65C>A	p.Ala22Glu	65/384	22/127	msp-45 encodes a member of the major sperm protein family.
II	5162042	C	T	missense_variant	MODERATE	srb-5	WBGene00005070	C27D6.6	c.991G>A	p.Asp331Asn	991/1038	331/345
II	5162814	C	A	missense_variant	MODERATE	srb-5	WBGene00005070	C27D6.6	c.308G>T	p.Cys103Phe	308/1038	103/345
II	5165618	C	G	missense_variant	MODERATE	srb-3	WBGene00005068	C27D6.8	c.723G>C	p.Arg241Ser	723/1026	241/341
II	5165841	G	A	missense_variant	MODERATE	srb-3	WBGene00005068	C27D6.8	c.500C>T	p.Pro167Leu	500/1026	167/341
II	5172093	A	T	missense_variant	MODERATE	C27D6.1	WBGene00016160	C27D6.1	c.133A>T	p.Thr45Ser	133/2349	45/782
II	5172375	T	C	missense_variant	MODERATE	C27D6.1	WBGene00016160	C27D6.1	c.332T>C	p.Leu111Pro	332/2349	111/782
II	5173456	G	A	missense_variant	MODERATE	C27D6.1	WBGene00016160	C27D6.1	c.976G>A	p.Val326Ile	976/2349	326/782
II	5176828	A	G	missense_variant	MODERATE	C27D6.1	WBGene00016160	C27D6.1	c.2111A>G	p.Lys704Arg	2111/2349	704/782
II	5194511	T	C	missense_variant	MODERATE	msp-49	WBGene00003442	C34F11.6	c.146T>C	p.Ile49Thr	146/384	49/127	msp-49 encodes a protein that belongs to a family of proteins called the Major Sperm Proteins (MSPs) that is conserved in nematodes; this family consists of closely related, small, basic proteins that make up 15% of sperm protein; this multigene family consists of over fifty genes, including many pseudogenes; MSPs are involved in both extracellular signaling and cytoskeletal functions during repr…
II	5196142	T	A	missense_variant	MODERATE	C34F11.5	WBGene00016416	C34F11.5	c.238T>A	p.Phe80Ile	238/2685	80/894
II	5196623	A	G	missense_variant	MODERATE	C34F11.5	WBGene00016416	C34F11.5	c.514A>G	p.Thr172Ala	514/2685	172/894
II	5196927	C	A	missense_variant	MODERATE	C34F11.5	WBGene00016416	C34F11.5	c.715C>A	p.Leu239Met	715/2685	239/894
II	5197239	T	C	missense_variant	MODERATE	C34F11.5	WBGene00016416	C34F11.5	c.938T>C	p.Val313Ala	938/2685	313/894
II	5197289	G	C	missense_variant	MODERATE	C34F11.5	WBGene00016416	C34F11.5	c.988G>C	p.Val330Leu	988/2685	330/894
II	5197697	A	G	missense_variant	MODERATE	C34F11.5	WBGene00016416	C34F11.5	c.1198A>G	p.Lys400Glu	1198/2685	400/894
II	5198024	G	A	missense_variant	MODERATE	C34F11.5	WBGene00016416	C34F11.5	c.1525G>A	p.Glu509Lys	1525/2685	509/894
II	5204185	A	G	missense_variant	MODERATE	ampd-1	WBGene00016415	C34F11.3d	c.301A>G	p.Ile101Val	301/2847	101/948
II	5204487	T	A	missense_variant&splice_region_variant	MODERATE	ampd-1	WBGene00016415	C34F11.3d	c.510T>A	p.Asn170Lys	510/2847	170/948
II	5210320	G	C	missense_variant	MODERATE	C34F11.8	WBGene00016417	C34F11.8	c.314C>G	p.Thr105Arg	314/672	105/223
II	5210685	T	C	missense_variant&splice_region_variant	MODERATE	C34F11.8	WBGene00016417	C34F11.8	c.97A>G	p.Asn33Asp	97/672	33/223
II	5212297	T	C	missense_variant	MODERATE	C34F11.2	WBGene00016414	C34F11.2	c.5T>C	p.Leu2Pro	5/393	2/130
II	5213614	C	A	missense_variant	MODERATE	C34F11.1	WBGene00016413	C34F11.1	c.446C>A	p.Ala149Asp	446/681	149/226
II	5213616	C	G	missense_variant	MODERATE	C34F11.1	WBGene00016413	C34F11.1	c.448C>G	p.Leu150Val	448/681	150/226
II	5215677	C	A	missense_variant	MODERATE	dsh-1	WBGene00001101	C34F11.9f	c.1269G>T	p.Met423Ile	1269/1323	423/440	dsh-1 encodes a homolog of Drosophila DISHEVELED and a paralog of MIG-5 (and DSH-2); DSH-1 appears to be required for Wnt-induced endoderm specification in the EMS blastomere, and may influence HSN migration as well; DSH-1, along with LIN-17, CAM-1, and CWN-2, functions as part of a Wnt signaling pathway that regulates ACR-16 localization to postsynaptic regions, a key component of activity-depen…
II	5216446	T	C	missense_variant	MODERATE	dsh-1	WBGene00001101	C34F11.9f	c.840A>G	p.Ile280Met	840/1323	280/440	dsh-1 encodes a homolog of Drosophila DISHEVELED and a paralog of MIG-5 (and DSH-2); DSH-1 appears to be required for Wnt-induced endoderm specification in the EMS blastomere, and may influence HSN migration as well; DSH-1, along with LIN-17, CAM-1, and CWN-2, functions as part of a Wnt signaling pathway that regulates ACR-16 localization to postsynaptic regions, a key component of activity-depen…
II	5225281	T	C	missense_variant	MODERATE	dsh-1	WBGene00001101	C34F11.9a	c.88A>G	p.Arg30Gly	88/1911	30/636	dsh-1 encodes a homolog of Drosophila DISHEVELED and a paralog of MIG-5 (and DSH-2); DSH-1 appears to be required for Wnt-induced endoderm specification in the EMS blastomere, and may influence HSN migration as well; DSH-1, along with LIN-17, CAM-1, and CWN-2, functions as part of a Wnt signaling pathway that regulates ACR-16 localization to postsynaptic regions, a key component of activity-depen…
II	5230122	T	G	stop_gained	HIGH	EGAP2.2	WBGene00017148	EGAP2.2	c.42T>G	p.Tyr14*	42/186	14/61
II	5230229	A	G	missense_variant	MODERATE	EGAP2.2	WBGene00017148	EGAP2.2	c.71A>G	p.Glu24Gly	71/186	24/61
II	5230294	C	CAAAG	frameshift_variant	HIGH	EGAP2.2	WBGene00017148	EGAP2.2	c.136_137insAAAG	p.Leu46fs	137/186	46/61
II	5231594	G	A	missense_variant	MODERATE	EGAP2.1	WBGene00017147	EGAP2.1	c.163G>A	p.Asp55Asn	163/1026	55/341
II	5235792	T	G	missense_variant	MODERATE	pho-1	WBGene00004020	EGAP2.3.2	c.41A>C	p.Glu14Ala	41/1350	14/449	pho-1 encodes the major C. elegans intestinal acid phosphatase; PHO-1 may function redundantly with other acid phosphatases; PHO-1 intestinal expression appears to be positively regulated by CKI-1, a cyclin-dependent kinase inhibitor, and negatively regulated by POP-1, a TCF/LEF transcription factor; PHO-1 is expressed along the intestinal brush border in all gut cells except the most anterior in…
II	5237804	A	G	missense_variant	MODERATE	pho-4	WBGene00004023	T16D1.2.2	c.434T>C	p.Val145Ala	434/1359	145/452
II	5245301	A	G	missense_variant	MODERATE	ptr-6	WBGene00004221	C54A12.1	c.971T>C	p.Met324Thr	971/2949	324/982	ptr-6 encodes an ortholog of Drosophila and human PTCHD3, which definesone of seven paralogous families of sterol sensing domain (SSD)proteins; PTR-6 is weakly required for normal molting from L4 to adultstages; however, PTR-6 in conjunction with PTR-1 and PTR-1 is stronglyrequired for both molting and viability, with triple ptr-1/-6/-1 RNAianimals showing pronounced molting defects and lethality…
II	5312181	G	A	missense_variant	MODERATE	gcy-12	WBGene00001538	F08B1.2a	c.62G>A	p.Arg21Gln	62/5040	21/1679	gcy-12 encodes a membrane guanylyl cyclase; a gcy-12::GFP reporter is expressed in the PHA neurons as well as in a number of head sensory neurons including AFD, AWC, and ASE; when expressed in COS-M6 cells, GCY-12 exhibits temperature-dependent guanylyl cyclase activity.
II	5315809	C	A	missense_variant	MODERATE	gcy-12	WBGene00001538	F08B1.2a	c.2558C>A	p.Pro853Gln	2558/5040	853/1679	gcy-12 encodes a membrane guanylyl cyclase; a gcy-12::GFP reporter is expressed in the PHA neurons as well as in a number of head sensory neurons including AFD, AWC, and ASE; when expressed in COS-M6 cells, GCY-12 exhibits temperature-dependent guanylyl cyclase activity.
II	5317538	C	T	missense_variant	MODERATE	gcy-12	WBGene00001538	F08B1.2a	c.3785C>T	p.Ala1262Val	3785/5040	1262/1679	gcy-12 encodes a membrane guanylyl cyclase; a gcy-12::GFP reporter is expressed in the PHA neurons as well as in a number of head sensory neurons including AFD, AWC, and ASE; when expressed in COS-M6 cells, GCY-12 exhibits temperature-dependent guanylyl cyclase activity.
II	5336425	A	G	missense_variant	MODERATE	vhp-1	WBGene00006923	F08B1.1b.2	c.119A>G	p.Asn40Ser	119/1821	40/606	vhp-1 encodes a MAP kinase phosphatase (MKP); VHP-1 activity is required for regulation of the KGB-1/JNK-like MAPK-mediated stress response pathway.
II	5348469	C	A	missense_variant	MODERATE	F09E5.10	WBGene00017288	F09E5.10	c.1535G>T	p.Cys512Phe	1535/1758	512/585
II	5350094	G	GATTC	frameshift_variant&stop_gained	HIGH	F09E5.10	WBGene00017288	F09E5.10	c.292_295dupGAAT	p.Ser99fs	295/1758	99/585
II	5372895	G	A	missense_variant	MODERATE	agt-2	WBGene00000094	F09E5.13	c.352C>T	p.Pro118Ser	352/825	118/274	agt-2 encodes a paralog of the DNA repair enzyme O6-Alkylguanine DNA-alkyltransferase (AGT); AGT-2 has AGT biochemical activity and is expressed at all developmental stages.
II	5374410	C	T	missense_variant	MODERATE	F09E5.3	WBGene00017283	F09E5.3	c.347C>T	p.Ala116Val	347/912	116/303
II	5389831	A	C	missense_variant	MODERATE	ndx-6	WBGene00003583	EEED8.8	c.7T>G	p.Phe3Val	7/783	3/260	The ndx-6 gene encodes a NUDIX hydrolase.
II	5393928	C	T	missense_variant	MODERATE	pink-1	WBGene00017137	EEED8.9	c.1465G>A	p.Val489Met	1465/1926	489/641	pink-1 encodes a predicted serine/threonine kinase that is most similar to the Drosophila and human PINK1 (PTEN-induced kinase-1) protein kinases, the latter of which has been implicated in familial forms of Parkinson's disease; in C. elegans, pink-1 activity is required for normal response to oxidative stress, mitochondrial homeostasis, proper CAN neurite outgrowth, and wild type brood sizes; pi…
II	5396567	T	A	missense_variant	MODERATE	EEED8.10	WBGene00017138	EEED8.10a	c.1787A>T	p.Lys596Met	1787/2217	596/738	This gene encodes a protein containing an F-box, a motif predicted to mediate protein-protein interactions either with homologs of yeast Skp-1p or with other proteins.
II	5398402	C	T	missense_variant	MODERATE	EEED8.10	WBGene00017138	EEED8.10a	c.277G>A	p.Gly93Arg	277/2217	93/738	This gene encodes a protein containing an F-box, a motif predicted to mediate protein-protein interactions either with homologs of yeast Skp-1p or with other proteins.
II	5423524	T	C	missense_variant	MODERATE	F07F6.7	WBGene00017219	F07F6.7	c.212A>G	p.Asp71Gly	212/798	71/265
II	5441028	G	T	missense_variant	MODERATE	nmr-1	WBGene00003774	F07F6.6.2	c.2647C>A	p.His883Asn	2647/3078	883/1025	nmr-1 encodes an NMDA-type ionotropic glutamate receptor subunit that affects the duration of forward movement which is important during foraging behavior, and also affects osmotic avoidance; the slow kinetics typical of NMDA-dependent currents are likely important for its effect on forward movement.
II	5468394	AGAT	A	conservative_inframe_deletion	MODERATE	clr-1	WBGene00000548	F56D1.4b	c.925_927delGAT	p.Asp309del	925/4335	309/1444
II	5470083	C	A	missense_variant	MODERATE	clr-1	WBGene00000548	F56D1.4e	c.1591C>A	p.Pro531Thr	1591/4296	531/1431
II	5477678	A	G	missense_variant	MODERATE	ilcr-2	WBGene00018960	F56D1.2	c.1714A>G	p.Thr572Ala	1714/2157	572/718
II	5479061	T	A	missense_variant	MODERATE	F56D1.1	WBGene00018959	F56D1.1	c.390T>A	p.His130Gln	390/1407	130/468
II	5490242	C	CT	frameshift_variant	HIGH	nep-5	WBGene00017393	F12A10.4	c.1697dupT	p.Asp567fs	1698/1968	566/655	F12A1.4 encodes a neprilysin; neprilysins are thermolysin-like zinc metallopeptidases, found on the outer surface of animal cells, that negatively regulate small signalling peptides (e.g., enkephalin, tachykinin, insulin, and natriuretic peptides) by cleaving them; F12A1.4 has no clear orthologs in other organisms.
II	5507477	A	C	missense_variant	MODERATE	npp-24	WBGene00022672	ZK177.4.3	c.950A>C	p.Lys317Thr	950/1968	317/655
II	5520003	CA	C	frameshift_variant	HIGH	ZK177.2	WBGene00022670	ZK177.2	c.738delA	p.Val247fs	738/891	246/296
II	5525052	C	T	missense_variant	MODERATE	tbx-35	WBGene00006554	ZK177.10	c.280G>A	p.Glu94Lys	280/978	94/325	tbx-35 encodes a 325 amino acid T box transcription factor with a N-terminal Tbx domain; tbx-35 is orthologous to human TBX-22 (OMIM:334); TBX-35 functions as a classical transcriptional activator via a conserved amino acid in its predicted DNA-binding domain and that high levels of TBX-35 are sufficient to specify MS fates; NK-2 homeobox gene ceh-51 is a direct target of TBX-35 and that TBX-35 a…
II	5529171	A	G	missense_variant	MODERATE	ZK177.1	WBGene00022669	ZK177.1	c.898A>G	p.Ile300Val	898/996	300/331
II	5533118	A	G	missense_variant	MODERATE	hlh-26	WBGene00001965	C17C3.8	c.494T>C	p.Val165Ala	494/633	165/210	hlh-26 encodes a REF-1-like protein with two bHLH domains that represses lag-2 transcription in ABa descendants (in response to a Notch signal, redundantly with REF-1, HLH-27, HLH-29, and perhaps HLH-28) and tbx-37 transcription in EMS descendants (independently of Notch, redundantly with REF-1, HLH-27, HLH-29, and perhaps HLH-28); lag-2 repression by HLH-26 may require UNC-37; HLH-26's paralogs …
II	5533685	G	T	missense_variant	MODERATE	hlh-26	WBGene00001965	C17C3.8	c.38C>A	p.Pro13His	38/633	13/210	hlh-26 encodes a REF-1-like protein with two bHLH domains that represses lag-2 transcription in ABa descendants (in response to a Notch signal, redundantly with REF-1, HLH-27, HLH-29, and perhaps HLH-28) and tbx-37 transcription in EMS descendants (independently of Notch, redundantly with REF-1, HLH-27, HLH-29, and perhaps HLH-28); lag-2 repression by HLH-26 may require UNC-37; HLH-26's paralogs …
II	5533710	G	A	missense_variant	MODERATE	hlh-26	WBGene00001965	C17C3.8	c.13C>T	p.Pro5Ser	13/633	5/210	hlh-26 encodes a REF-1-like protein with two bHLH domains that represses lag-2 transcription in ABa descendants (in response to a Notch signal, redundantly with REF-1, HLH-27, HLH-29, and perhaps HLH-28) and tbx-37 transcription in EMS descendants (independently of Notch, redundantly with REF-1, HLH-27, HLH-29, and perhaps HLH-28); lag-2 repression by HLH-26 may require UNC-37; HLH-26's paralogs …
II	5539310	A	G	missense_variant	MODERATE	hlh-27	WBGene00001966	C17C3.10	c.797T>C	p.Ile266Thr	797/807	266/268	hlh-27 encodes a REF-1-like protein with two bHLH domains, that represses lag-2 transcription in ABa descendants (in response to a Notch signal, redundantly with REF-1, HLH-25, HLH-26, HLH-29, and perhaps HLH-28) and tbx-37 transcription in EMS descendants (independently of Notch, redundantly with REF-1, HLH-26, HLH-29, and perhaps HLH-28); lag-2 repression by HLH-27 may require UNC-37; HLH-27's …
II	5539434	C	T	missense_variant	MODERATE	hlh-27	WBGene00001966	C17C3.10	c.673G>A	p.Val225Ile	673/807	225/268	hlh-27 encodes a REF-1-like protein with two bHLH domains, that represses lag-2 transcription in ABa descendants (in response to a Notch signal, redundantly with REF-1, HLH-25, HLH-26, HLH-29, and perhaps HLH-28) and tbx-37 transcription in EMS descendants (independently of Notch, redundantly with REF-1, HLH-26, HLH-29, and perhaps HLH-28); lag-2 repression by HLH-27 may require UNC-37; HLH-27's …
II	5539464	T	A	missense_variant	MODERATE	hlh-27	WBGene00001966	C17C3.10	c.643A>T	p.Ile215Phe	643/807	215/268	hlh-27 encodes a REF-1-like protein with two bHLH domains, that represses lag-2 transcription in ABa descendants (in response to a Notch signal, redundantly with REF-1, HLH-25, HLH-26, HLH-29, and perhaps HLH-28) and tbx-37 transcription in EMS descendants (independently of Notch, redundantly with REF-1, HLH-26, HLH-29, and perhaps HLH-28); lag-2 repression by HLH-27 may require UNC-37; HLH-27's …
II	5544712	C	G	missense_variant	MODERATE	ins-13	WBGene00002096	C17C3.18	c.95G>C	p.Gly32Ala	95/222	32/73	ins-13 encodes an insulin-like peptide of the insulin superfamily of proteins (OMIM:17673, 14744); INS-13 is one of 38 insulin-like peptides in C. elegans, and the precise role of INS-13 in C. elegans development is not yet clear.
II	5593078	C	T	missense_variant	MODERATE	cdc-14	WBGene00000383	C17G10.4g	c.239G>A	p.Gly80Asp	239/2088	80/695	cdc-14 encodes a dual-specificity phosphatase, homologous to Cdc14p in S. cerevisiae; cdc-14 regulates developmental cell cycle arrest during post-embryonic development; in regulating cell cycle arrest, CDC-14 appears to function via regulation of CKI-1 levels in the nucleus; CDC-14 is widely expressed and its localization is dynamic, localizing to the cytoplasm during the G1 phase of the cell cy…
II	5598555	G	C	missense_variant	MODERATE	C17G10.10	WBGene00195182	C17G10.10	c.348C>G	p.Phe116Leu	348/450	116/149
II	5598634	A	C	missense_variant	MODERATE	C17G10.10	WBGene00195182	C17G10.10	c.269T>G	p.Val90Gly	269/450	90/149
II	5598704	C	G,T	missense_variant	MODERATE	C17G10.10	WBGene00195182	C17G10.10	c.245G>A	p.Cys82Tyr	245/450	82/149
II	5601365	A	C	missense_variant	MODERATE	C17G10.6	WBGene00015918	C17G10.6b	c.1042T>G	p.Tyr348Asp	1042/1464	348/487
II	5602173	G	A	missense_variant	MODERATE	C17G10.6	WBGene00015918	C17G10.6b	c.506C>T	p.Thr169Ile	506/1464	169/487
II	5623212	T	C	missense_variant	MODERATE	npl-4.2	WBGene00019121	F59E12.5a	c.265T>C	p.Phe89Leu	265/1584	89/527
II	5626628	CT	C	frameshift_variant	HIGH	F59E12.15	WBGene00235269	F59E12.15	c.585delA	p.Val196fs	585/738	195/245
II	5627218	C	A	missense_variant	MODERATE	F59E12.15	WBGene00235269	F59E12.15	c.46G>T	p.Ala16Ser	46/738	16/245
II	5627241	ATTTCACT	A	frameshift_variant&stop_lost&splice_region_variant	HIGH	F59E12.6	WBGene00019122	F59E12.6b	c.1355_*2delAGTGAAA	p.Lys452fs	1355/1359	452/452
II	5627244	TCACTTTTG	T	frameshift_variant&stop_lost&splice_region_variant	HIGH	F59E12.6	WBGene00019122	F59E12.6b	c.1351_1358delCAAAAGTG	p.Gln451fs	1351/1359	451/452
II	5632741	A	C	missense_variant	MODERATE	npl-4.1	WBGene00019120	F59E12.4a	c.1223A>C	p.Lys408Thr	1223/1584	408/527
II	5645243	T	C	missense_variant	MODERATE	F59E12.9	WBGene00019124	F59E12.9	c.1129A>G	p.Ile377Val	1129/4866	377/1621
II	5650771	G	T	missense_variant	MODERATE	zyg-1	WBGene00006988	F59E12.2.2	c.862G>T	p.Gly288Cys	862/2121	288/706	zyg-1 encodes a homolog of polo-like and calcium-dependent kinases that is required for daughter centriole formation; ZYG-1 localizes transiently to centrosomes and acts at least one cell cycle prior to each spindle assembly event; ZYG-1 activity is required for proper localization of the SAS-5 and SAS-6 coiled-coil proteins that are also required for centriole duplication.
II	5660182	C	T	missense_variant	MODERATE	C25H3.12	WBGene00016121	C25H3.12	c.409G>A	p.Asp137Asn	409/603	137/200	ift-43 is expressed in ciliated neurons.
II	5660641	C	A	missense_variant	MODERATE	C25H3.12	WBGene00016121	C25H3.12	c.55G>T	p.Ala19Ser	55/603	19/200	ift-43 is expressed in ciliated neurons.
II	5660784	C	T	start_lost	HIGH	C25H3.12	WBGene00016121	C25H3.12	c.3G>A	p.Met1?	3/603	1/200	ift-43 is expressed in ciliated neurons.
II	5684571	T	C	missense_variant	MODERATE	C25H3.11	WBGene00016120	C25H3.11	c.2752A>G	p.Arg918Gly	2752/2844	918/947
II	5731114	A	AT,ATT	frameshift_variant	HIGH	C18A3.11	WBGene00044668	C18A3.11	c.88_89dupTT	p.Tyr31fs	90/669	30/222
II	5756214	G	A	missense_variant	MODERATE	F10C1.8	WBGene00017327	F10C1.8	c.199G>A	p.Asp67Asn	199/483	67/160
II	5756235	C	G	missense_variant	MODERATE	F10C1.8	WBGene00017327	F10C1.8	c.220C>G	p.Arg74Gly	220/483	74/160
II	5795298	A	G	missense_variant	MODERATE	acdh-8	WBGene00019406	K05F1.3	c.547A>G	p.Lys183Glu	547/1239	183/412
II	5795371	T	A	missense_variant	MODERATE	acdh-8	WBGene00019406	K05F1.3	c.620T>A	p.Ile207Asn	620/1239	207/412
II	5804908	G	A	missense_variant&splice_region_variant	MODERATE	K05F1.10	WBGene00019411	K05F1.10	c.232C>T	p.Pro78Ser	232/516	78/171	K5F1.1 encodes a putative secreted TIL-domain protease inhibitor paralogous to SWM-1, ISL-1, and the products of 11 other C. elegans genes; K5F1.1 and its relatives are collectively similar to other TIL-domain protease inhibitors from nematodes, insects, and vertebrates; K5F1.1 transcription is reproducibly induced by infection, suggesting that it may participate in innate immunity.
II	5810103	A	ATTTTTT	disruptive_inframe_insertion	MODERATE	msp-64	WBGene00003457	ZK1248.6	c.227_228insAAAAAA	p.Asp76delinsGluLysAsn	227/384	76/127	msp-64 encodes a protein that belongs to a family of proteins called the Major Sperm Proteins (MSPs) that is conserved in nematodes; this family consists of closely related, small, basic proteins that make up 15% of sperm protein; this multigene family consists of over fifty genes, including many pseudogenes; MSPs are involved in both extracellular signaling and cytoskeletal functions during repr…
II	5810105	C	A	missense_variant	MODERATE	msp-64	WBGene00003457	ZK1248.6	c.226G>T	p.Asp76Tyr	226/384	76/127	msp-64 encodes a protein that belongs to a family of proteins called the Major Sperm Proteins (MSPs) that is conserved in nematodes; this family consists of closely related, small, basic proteins that make up 15% of sperm protein; this multigene family consists of over fifty genes, including many pseudogenes; MSPs are involved in both extracellular signaling and cytoskeletal functions during repr…
II	5814342	A	T	missense_variant	MODERATE	wago-5	WBGene00022877	ZK1248.7	c.1049T>A	p.Phe350Tyr	1049/2739	350/912
II	5821301	T	C	missense_variant	MODERATE	ehs-1	WBGene00001224	ZK1248.3a	c.406T>C	p.Tyr136His	406/2391	136/796	ehs-1 encodes an ortholog of mammalian Eps15; EHS-1 functions as an endocytic adaptor protein to regulate cargo sorting through the endolysosomal system; EHS-1 is also required, together with ITSN-1, for synaptic vesicle recycling and hence, regulation of neurotransmission; immunofluorescence staining of embryos indicates that EHS-1 localizes to the plasma membrane.
II	5832627	C	CAAA	disruptive_inframe_insertion	MODERATE	ZK1248.13	WBGene00022882	ZK1248.13	c.413_414insTTT	p.Thr138dup	413/2112	138/703
II	5849882	G	C	missense_variant	MODERATE	H41C03.3	WBGene00019270	H41C03.3.3	c.1276G>C	p.Val426Leu	1276/1521	426/506
II	5864731	T	A	missense_variant	MODERATE	tag-234	WBGene00018874	F55C12.7.3	c.179T>A	p.Ile60Asn	179/336	60/111
II	5877228	A	C	missense_variant	MODERATE	F55C12.2	WBGene00018870	F55C12.2	c.41A>C	p.Asp14Ala	41/171	14/56
II	5903212	A	G	missense_variant	MODERATE	F59G1.4	WBGene00019128	F59G1.4a	c.1118A>G	p.Asn373Ser	1118/1743	373/580
II	5903596	T	C	missense_variant	MODERATE	F59G1.4	WBGene00019128	F59G1.4b	c.116T>C	p.Val39Ala	116/357	39/118
II	5903602	G	A	missense_variant	MODERATE	F59G1.4	WBGene00019128	F59G1.4b	c.122G>A	p.Gly41Glu	122/357	41/118
II	5912662	T	C	missense_variant	MODERATE	cgt-3	WBGene00019127	F59G1.1b.3	c.59T>C	p.Leu20Pro	59/1413	20/470	cgt-3 encodes a transmembrane protein that is one of three C. elegans ceramide glucosyltransferases; by homology, CGT-3 is predicted to localize to the Golgi membrane and catalyze the transfer of glucose from UDP-glucose to ceramide to synthesize glucosylceramide, a glycosphingolipid precursor; although cgt-3 mutant worms show no obvious defects, animals doubly mutant for cgt-3 and cgt-1 arrest d…
II	5923700	G	A	missense_variant	MODERATE	vrk-1	WBGene00017895	F28B12.3.2	c.1480G>A	p.Val494Ile	1480/1833	494/610	vrk-1 encodes the ortholog of the vaccinia-related protein kinases in metazoans; vrk-1 is required for normal mitosis, proper nuclear envelope formation and regulates the association of the LEM domain protein BAF-1/Barrier-to-autointegration factor (and possibly other LEM domain proteins) with chromatin via BAF-1 phosphorylation; vrk-1 is required for germ cell proliferation and acts in part thro…
II	5968426	T	G	missense_variant	MODERATE	B0034.4	WBGene00015004	B0034.4	c.407A>C	p.Glu136Ala	407/651	136/216
II	5968707	G	T	missense_variant	MODERATE	B0034.4	WBGene00015004	B0034.4	c.171C>A	p.Asp57Glu	171/651	57/216
II	5974584	T	C	missense_variant	MODERATE	B0034.5	WBGene00015005	B0034.5	c.311A>G	p.Lys104Arg	311/1095	104/364
II	5998565	C	A	missense_variant	MODERATE	ins-5	WBGene00002088	ZK84.3	c.82C>A	p.Leu28Met	82/303	28/100	ins-5 encodes an insulin-like peptide of the insulin superfamily of proteins (OMIM:17673, 14744); INS-5 is one of 38 insulin-like peptides in C. elegans and is expressed in the amphid sensory neurons, labial neurons, the nerve ring, other neurons, and the vulva; the precise role of INS-5 in C. elegans development is not yet clear as loss of function does not result in a mutant phenotype.
II	6055733	T	C	missense_variant	MODERATE	R12C12.7	WBGene00020027	R12C12.7.2	c.202A>G	p.Lys68Glu	202/639	68/212
II	6071957	C	T	missense_variant	MODERATE	H12I13.3	WBGene00019192	H12I13.3	c.1124G>A	p.Arg375Lys	1124/1650	375/549
II	6072062	A	T	missense_variant	MODERATE	H12I13.3	WBGene00019192	H12I13.3	c.1019T>A	p.Phe340Tyr	1019/1650	340/549
II	6080272	G	A	missense_variant	MODERATE	fbf-1	WBGene00001401	H12I13.4	c.355C>T	p.Pro119Ser	355/1845	119/614	fbf-1 encodes an RNA-binding protein that is one of 12 C. elegans members of the PUF family (Pumilio and FBF) of translational regulators; FBF-1 is nearly identical to FBF-2 with which it is largely redundant in regulating two aspects of germline development: 1) maintenance of stem cell proliferation, and 2) the hermaphroditic switch between spermatogenesis and oogenesis; FBF-1 also plays a role …
II	6084049	C	A	missense_variant	MODERATE	ptc-2	WBGene00004209	F21H12.4	c.1583G>T	p.Gly528Val	1583/2004	528/667	ptc-2 encodes an ortholog of Drosophila PATCHED (PTC) and human PTCH(OMIM:6139, mutated in basal cell nevus syndrome), which defines oneof seven paralogous families of sterol sensing domain (SSD) proteins;PTC-2 is required for normal fat storage; PTC-2 is also required fornormal egg osmotic integrity, locomotion, egg laying, and viability inmass RNAi assays.
II	6084945	A	AG	frameshift_variant&splice_region_variant	HIGH	ptc-2	WBGene00004209	F21H12.4	c.863dupC	p.Ser289fs	863/2004	288/667	ptc-2 encodes an ortholog of Drosophila PATCHED (PTC) and human PTCH(OMIM:6139, mutated in basal cell nevus syndrome), which defines oneof seven paralogous families of sterol sensing domain (SSD) proteins;PTC-2 is required for normal fat storage; PTC-2 is also required fornormal egg osmotic integrity, locomotion, egg laying, and viability inmass RNAi assays.
II	6085384	C	A	missense_variant	MODERATE	ptc-2	WBGene00004209	F21H12.4	c.475G>T	p.Gly159Cys	475/2004	159/667	ptc-2 encodes an ortholog of Drosophila PATCHED (PTC) and human PTCH(OMIM:6139, mutated in basal cell nevus syndrome), which defines oneof seven paralogous families of sterol sensing domain (SSD) proteins;PTC-2 is required for normal fat storage; PTC-2 is also required fornormal egg osmotic integrity, locomotion, egg laying, and viability inmass RNAi assays.
II	6096046	T	C	missense_variant	MODERATE	tpp-2	WBGene00017686	F21H12.6	c.1198A>G	p.Asn400Asp	1198/4125	400/1374	F21H12.6 encodes the C. elegans tripeptidyl peptidase II ortholog; loss of F21H12.6 activity via RNAi indicates that the product of F21H12.6 promotes fat formation; an F21H12.6::GFP reporter fusion is expressed in the intestine, the site of fat storage, and in a subset of nerve ring neurons.
II	6096429	T	C	missense_variant	MODERATE	tpp-2	WBGene00017686	F21H12.6	c.862A>G	p.Asn288Asp	862/4125	288/1374	F21H12.6 encodes the C. elegans tripeptidyl peptidase II ortholog; loss of F21H12.6 activity via RNAi indicates that the product of F21H12.6 promotes fat formation; an F21H12.6::GFP reporter fusion is expressed in the intestine, the site of fat storage, and in a subset of nerve ring neurons.
II	6096726	G	A	missense_variant	MODERATE	tpp-2	WBGene00017686	F21H12.6	c.565C>T	p.Pro189Ser	565/4125	189/1374	F21H12.6 encodes the C. elegans tripeptidyl peptidase II ortholog; loss of F21H12.6 activity via RNAi indicates that the product of F21H12.6 promotes fat formation; an F21H12.6::GFP reporter fusion is expressed in the intestine, the site of fat storage, and in a subset of nerve ring neurons.
II	6099145	G	A	missense_variant	MODERATE	rbbp-5	WBGene00017683	F21H12.1	c.1075G>A	p.Asp359Asn	1075/1365	359/454	rbbp-5 encodes a WD4 repeat-containing protein that is the C. elegans homolog of Saccharomyces cerevisiae Swd1 and mammalian RbBP5 (Retinoblastoma binding protein 5), members of Set1/MLL methyltransferase complexes; in C. elegans, rbbp-5 activity is required for histone H3 lysine 4 methylation, specifically H3K4me3 and H3K4me2, during early embryonic development and in adult germline stem cells; …
II	6220129	T	C	missense_variant	MODERATE	C30B5.6	WBGene00016247	C30B5.6b	c.1528A>G	p.Ile510Val	1528/1644	510/547
II	6246829	C	T	missense_variant	MODERATE	T24H7.3	WBGene00020782	T24H7.3.3	c.368C>T	p.Thr123Met	368/471	123/156
II	6254663	C	A	splice_donor_variant&intron_variant	HIGH	F13H8.5	WBGene00017438	F13H8.5b	c.690+1G>T	NA	NA	NA	F13H8.5 encodes a protein with a domain of unknown function (DB; IPR262) that is found in several worm proteins, and a glutamine/asparagine-rich domain.
II	6261461	G	A	missense_variant&splice_region_variant	MODERATE	nmgp-1	WBGene00017437	F13H8.4	c.193G>A	p.Asp65Asn	193/828	65/275	F13H8.4 encodes a homolog of the human neuronal membrane glycoproteins PLP1 (OMIM:341, mutated in Pelizaeus-Merzbacher disease and spastic paraplegia), M6A (OMIM:61275), and M6B (OMIM:351); the presence of a myelin-related protein in C. elegans is currently unexplained, but suggests that some evolutionary precursor of myelin may exist in invertebrates, perhaps involving septate junctions between …
II	6272362	A	G	missense_variant	MODERATE	F13H8.2	WBGene00017435	F13H8.2	c.1720A>G	p.Asn574Asp	1720/2790	574/929
II	6276993	C	T	missense_variant	MODERATE	bpl-1	WBGene00000259	F13H8.10a	c.1679C>T	p.Thr560Ile	1679/3648	560/1215	bpl-1 encodes an ortholog of biotin ligase/holocarboxylase synthetase (called biotin ligase in bacteria, and holocarboxylase synthetase in mammalian or animal systems); it is orthologous to human HOLOCARBOXYLASE SYNTHETASE (HLCS; OMIM:25327), which when mutated leads to HLCS deficiency.
II	6305239	T	G	missense_variant	MODERATE	C29F5.1	WBGene00016210	C29F5.1	c.577T>G	p.Ser193Ala	577/1152	193/383
II	6322947	A	T	missense_variant	MODERATE	C32D5.4	WBGene00016312	C32D5.4	c.133T>A	p.Cys45Ser	133/1110	45/369
II	6381487	G	GT	frameshift_variant	HIGH	WBGene00271812	WBGene00271812	F58F12.12	c.135dupT	p.Ile46fs	136/405	46/134
II	6403833	G	A	missense_variant	MODERATE	T25D10.1	WBGene00020799	T25D10.1	c.143G>A	p.Arg48Gln	143/984	48/327
II	6406372	C	T	missense_variant	MODERATE	spp-11	WBGene00004996	T25D10.3	c.688G>A	p.Val230Ile	688/1185	230/394
II	6407058	G	A	missense_variant	MODERATE	spp-11	WBGene00004996	T25D10.3	c.175C>T	p.Pro59Ser	175/1185	59/394
II	6407064	T	C	missense_variant	MODERATE	spp-11	WBGene00004996	T25D10.3	c.169A>G	p.Arg57Gly	169/1185	57/394
II	6423956	T	C	missense_variant	MODERATE	K03H9.3	WBGene00019372	K03H9.3	c.665T>C	p.Leu222Ser	665/1374	222/457
II	6426971	C	T	missense_variant	MODERATE	col-75	WBGene00000651	K03H9.2	c.503C>T	p.Thr168Ile	503/858	168/285
II	6427156	T	C	missense_variant	MODERATE	col-75	WBGene00000651	K03H9.2	c.688T>C	p.Ser230Pro	688/858	230/285
II	6442818	G	A	missense_variant	MODERATE	cutl-16	WBGene00019426	K06A1.3	c.949G>A	p.Ala317Thr	949/1467	317/488
II	6458520	G	T	missense_variant	MODERATE	dgk-5	WBGene00019428	K06A1.6	c.1721C>A	p.Thr574Asn	1721/2814	574/937	dgk-5 encodes a putative diacylglycerol kinase, orthologous toDrosophila RDGA, and to human DGKI (OMIM:6472) and DGKZ (OMIM:61441);DGK-5 has no obvious function in mass RNAi assays.
II	6481464	T	C	missense_variant	MODERATE	del-10	WBGene00020897	T28D9.7	c.418A>G	p.Thr140Ala	418/3210	140/1069
II	6493120	G	A	missense_variant	MODERATE	T28D9.1	WBGene00020894	T28D9.1	c.277G>A	p.Glu93Lys	277/390	93/129
II	6529580	C	G	missense_variant	MODERATE	abch-1	WBGene00016973	C56E6.5	c.1317G>C	p.Lys439Asn	1317/1788	439/595
II	6529757	T	G	missense_variant	MODERATE	abch-1	WBGene00016973	C56E6.5	c.1186A>C	p.Ser396Arg	1186/1788	396/595
II	6530687	C	A	missense_variant	MODERATE	abch-1	WBGene00016973	C56E6.5	c.683G>T	p.Cys228Phe	683/1788	228/595
II	6537617	C	A	missense_variant	MODERATE	utp-20	WBGene00007050	F18C5.3	c.986C>A	p.Ala329Glu	986/7842	329/2613
II	6539078	A	G	missense_variant&splice_region_variant	MODERATE	utp-20	WBGene00007050	F18C5.3	c.2351A>G	p.Glu784Gly	2351/7842	784/2613
II	6558596	G	A	missense_variant	MODERATE	wrn-1	WBGene00006944	F18C5.2	c.2716G>A	p.Val906Ile	2716/3171	906/1056	wrn-1 encodes an ortholog of human WRN, and one of four C. elegans homologs of the RecQ DNA helicase family, that includes E. coli RecQ; by homology, WRN-1 is predicted to function as a helicase, DNA-dependent ATPase, and exonuclease that plays a key role in DNA replication, recombination, and repair; RNA interference studies in C. elegans and the enhancement of many of the resulting phenotypes b…
II	6558597	T	A	missense_variant	MODERATE	wrn-1	WBGene00006944	F18C5.2	c.2717T>A	p.Val906Asp	2717/3171	906/1056	wrn-1 encodes an ortholog of human WRN, and one of four C. elegans homologs of the RecQ DNA helicase family, that includes E. coli RecQ; by homology, WRN-1 is predicted to function as a helicase, DNA-dependent ATPase, and exonuclease that plays a key role in DNA replication, recombination, and repair; RNA interference studies in C. elegans and the enhancement of many of the resulting phenotypes b…
II	6591468	A	G	missense_variant	MODERATE	C56C10.9	WBGene00016965	C56C10.9	c.674T>C	p.Leu225Ser	674/963	225/320
II	6625176	A	G	missense_variant	MODERATE	F54H5.14	WBGene00255600	F54H5.14	c.169T>C	p.Phe57Leu	169/1275	57/424
II	6658746	C	A	stop_gained&splice_region_variant	HIGH	T19D12.10	WBGene00020584	T19D12.10	c.67G>T	p.Gly23*	67/1368	23/455
II	6663213	G	A	missense_variant	MODERATE	T19D12.2	WBGene00020577	T19D12.2c.3	c.875G>A	p.Arg292Gln	875/1551	292/516
II	6668861	G	A	missense_variant	MODERATE	T19D12.1	WBGene00020576	T19D12.1d	c.1403G>A	p.Cys468Tyr	1403/5217	468/1738
II	6670301	A	T	missense_variant	MODERATE	T19D12.1	WBGene00020576	T19D12.1d	c.2695A>T	p.Thr899Ser	2695/5217	899/1738
II	6686689	G	A	missense_variant	MODERATE	C18H9.3	WBGene00016002	C18H9.3c	c.1141G>A	p.Ala381Thr	1141/3312	381/1103
II	6715640	A	G	missense_variant	MODERATE	dpy-2	WBGene00001064	T14B4.6	c.991A>G	p.Thr331Ala	991/1143	331/380	The dpy-2 gene encodes an unusual cuticular collagen that is required for maintaining the normal body length of the animal in later larval stages; dpy-2 interacts with other cuticular collagens such as dpy-1 and sqt-1, and suppresses mutations in glp-1, mup-1, and emb-5.
II	6721804	CA	C	frameshift_variant	HIGH	T14B4.t1	WBGene00023138	T14B4.t1	c.41delA	p.Asn14fs	41/83	14/26
II	6721805	A	C	missense_variant	MODERATE	T14B4.t1	WBGene00023138	T14B4.t1	c.40A>C	p.Asn14His	40/83	14/26
II	6721812	A	C	stop_lost	HIGH	T14B4.t1	WBGene00023138	T14B4.t1	c.47A>C	p.Ter16Serext*?	47/83	16/26
II	6721813	G	C	stop_lost	HIGH	T14B4.t1	WBGene00023138	T14B4.t1	c.48G>C	p.Ter16Tyrext*?	48/83	16/26
II	6736534	A	C	missense_variant	MODERATE	T14B4.2	WBGene00020499	T14B4.2	c.280A>C	p.Asn94His	280/420	94/139
II	6736536	C	A	missense_variant	MODERATE	T14B4.2	WBGene00020499	T14B4.2	c.282C>A	p.Asn94Lys	282/420	94/139
II	6736537	A	C	missense_variant	MODERATE	T14B4.2	WBGene00020499	T14B4.2	c.283A>C	p.Lys95Gln	283/420	95/139
II	6738532	A	G	missense_variant	MODERATE	T14B4.1	WBGene00020498	T14B4.1	c.1088A>G	p.Lys363Arg	1088/3678	363/1225
II	6740774	G	A	missense_variant	MODERATE	T14B4.1	WBGene00020498	T14B4.1	c.3106G>A	p.Glu1036Lys	3106/3678	1036/1225
II	6747805	G	A	missense_variant	MODERATE	F41G3.5	WBGene00018301	F41G3.5	c.356G>A	p.Arg119Gln	356/996	119/331
II	6749969	A	G	missense_variant	MODERATE	F41G3.20	WBGene00044315	F41G3.20	c.578T>C	p.Ile193Thr	578/681	193/226
II	6755188	C	T	missense_variant	MODERATE	fis-1	WBGene00001424	F41G3.4	c.7C>T	p.Pro3Ser	7/432	3/143	fis-1 encodes a protein similar to the yeast and human Fis1 proteins involved in mitochondrial fission; fis-1 does not seem to be required for mitochondrial fission in C. elegans, but it is possible that it may function redundantly along with fis-2 and other genes; fis-1 expression is enriched in the germline.
II	6759299	TC	T	frameshift_variant	HIGH	F41G3.2	WBGene00018299	F41G3.2	c.14delC	p.Pro5fs	14/807	5/268
II	6759972	C	G	missense_variant	MODERATE	F41G3.2	WBGene00018299	F41G3.2	c.569C>G	p.Pro190Arg	569/807	190/268
II	6759977	C	G	missense_variant	MODERATE	F41G3.2	WBGene00018299	F41G3.2	c.574C>G	p.Arg192Gly	574/807	192/268
II	6759980	A	G	missense_variant	MODERATE	F41G3.2	WBGene00018299	F41G3.2	c.577A>G	p.Asn193Asp	577/807	193/268
II	6768894	C	A	missense_variant	MODERATE	agr-1	WBGene00018304	F41G3.12	c.2882G>T	p.Gly961Val	2882/4422	961/1473	agr-1 encodes a large (1396-residue) putative agrin, orthologous to human AGRIN (OMIM:1332), EGFLAM, and Q9NQ15; AGR-1 is expressed in buccal epithelium and deposited in pharyngeal basal epithelium; AGR-1 is also expressed in IL1 neurons, distal tip cells, and intestine; an AGR-1 fragment can cluster vertebrate dystroglycan in cell culture; agr-1(eg177) mutations show no obvious phenotype, includ…
II	6793438	A	T	missense_variant	MODERATE	T13C2.2	WBGene00020478	T13C2.2	c.767A>T	p.Gln256Leu	767/1578	256/525
II	6798897	G	A	missense_variant	MODERATE	T13C2.2	WBGene00020478	T13C2.2	c.1279G>A	p.Asp427Asn	1279/1578	427/525
II	6845832	C	T	missense_variant	MODERATE	egl-27	WBGene00001194	C04A2.3l.2	c.458C>T	p.Pro153Leu	458/1845	153/614	egl-27 encodes, along with lin-4, one of two C. elegans homologs of human MTA1 (metastasis-associated protein), part of a nucleosome remodeling and histone deacetylation (NURD) complex; in conjunction with its paralog egr-1, egl-27 is required for proper organization in all parts of the embryo, and for the embryonic expression of hlh-8; egl-27 activity is also required for transdifferentiation of…
II	6846666	C	T	missense_variant	MODERATE	egl-27	WBGene00001194	C04A2.3l.2	c.1249C>T	p.His417Tyr	1249/1845	417/614	egl-27 encodes, along with lin-4, one of two C. elegans homologs of human MTA1 (metastasis-associated protein), part of a nucleosome remodeling and histone deacetylation (NURD) complex; in conjunction with its paralog egr-1, egl-27 is required for proper organization in all parts of the embryo, and for the embryonic expression of hlh-8; egl-27 activity is also required for transdifferentiation of…
II	6846741	CCAG	C	conservative_inframe_deletion	MODERATE	egl-27	WBGene00001194	C04A2.3l.2	c.1327_1329delGCA	p.Ala443del	1327/1845	443/614	egl-27 encodes, along with lin-4, one of two C. elegans homologs of human MTA1 (metastasis-associated protein), part of a nucleosome remodeling and histone deacetylation (NURD) complex; in conjunction with its paralog egr-1, egl-27 is required for proper organization in all parts of the embryo, and for the embryonic expression of hlh-8; egl-27 activity is also required for transdifferentiation of…
II	6846742	CAG	C	frameshift_variant	HIGH	egl-27	WBGene00001194	C04A2.3l.2	c.1326_1327delAG	p.Ala443fs	1326/1845	442/614	egl-27 encodes, along with lin-4, one of two C. elegans homologs of human MTA1 (metastasis-associated protein), part of a nucleosome remodeling and histone deacetylation (NURD) complex; in conjunction with its paralog egr-1, egl-27 is required for proper organization in all parts of the embryo, and for the embryonic expression of hlh-8; egl-27 activity is also required for transdifferentiation of…
II	6846743	AGC	A	frameshift_variant	HIGH	egl-27	WBGene00001194	C04A2.3l.2	c.1327_1328delGC	p.Ala443fs	1327/1845	443/614	egl-27 encodes, along with lin-4, one of two C. elegans homologs of human MTA1 (metastasis-associated protein), part of a nucleosome remodeling and histone deacetylation (NURD) complex; in conjunction with its paralog egr-1, egl-27 is required for proper organization in all parts of the embryo, and for the embryonic expression of hlh-8; egl-27 activity is also required for transdifferentiation of…
II	6846744	GCAA	G	disruptive_inframe_deletion	MODERATE	egl-27	WBGene00001194	C04A2.3l.2	c.1328_1330delCAA	p.Ala443_Met444delinsVal	1328/1845	443/614	egl-27 encodes, along with lin-4, one of two C. elegans homologs of human MTA1 (metastasis-associated protein), part of a nucleosome remodeling and histone deacetylation (NURD) complex; in conjunction with its paralog egr-1, egl-27 is required for proper organization in all parts of the embryo, and for the embryonic expression of hlh-8; egl-27 activity is also required for transdifferentiation of…
II	6846777	A	G	missense_variant	MODERATE	egl-27	WBGene00001194	C04A2.3l.2	c.1360A>G	p.Ser454Gly	1360/1845	454/614	egl-27 encodes, along with lin-4, one of two C. elegans homologs of human MTA1 (metastasis-associated protein), part of a nucleosome remodeling and histone deacetylation (NURD) complex; in conjunction with its paralog egr-1, egl-27 is required for proper organization in all parts of the embryo, and for the embryonic expression of hlh-8; egl-27 activity is also required for transdifferentiation of…
II	6846784	C	T	missense_variant	MODERATE	egl-27	WBGene00001194	C04A2.3l.2	c.1367C>T	p.Ala456Val	1367/1845	456/614	egl-27 encodes, along with lin-4, one of two C. elegans homologs of human MTA1 (metastasis-associated protein), part of a nucleosome remodeling and histone deacetylation (NURD) complex; in conjunction with its paralog egr-1, egl-27 is required for proper organization in all parts of the embryo, and for the embryonic expression of hlh-8; egl-27 activity is also required for transdifferentiation of…
II	6846808	TAATGGA	T	disruptive_inframe_deletion	MODERATE	egl-27	WBGene00001194	C04A2.3l.2	c.1392_1397delAATGGA	p.Met465_Glu466del	1392/1845	464/614	egl-27 encodes, along with lin-4, one of two C. elegans homologs of human MTA1 (metastasis-associated protein), part of a nucleosome remodeling and histone deacetylation (NURD) complex; in conjunction with its paralog egr-1, egl-27 is required for proper organization in all parts of the embryo, and for the embryonic expression of hlh-8; egl-27 activity is also required for transdifferentiation of…
II	6846813	G	A	missense_variant	MODERATE	egl-27	WBGene00001194	C04A2.3l.2	c.1396G>A	p.Glu466Lys	1396/1845	466/614	egl-27 encodes, along with lin-4, one of two C. elegans homologs of human MTA1 (metastasis-associated protein), part of a nucleosome remodeling and histone deacetylation (NURD) complex; in conjunction with its paralog egr-1, egl-27 is required for proper organization in all parts of the embryo, and for the embryonic expression of hlh-8; egl-27 activity is also required for transdifferentiation of…
II	6846814	A	C	missense_variant	MODERATE	egl-27	WBGene00001194	C04A2.3l.2	c.1397A>C	p.Glu466Ala	1397/1845	466/614	egl-27 encodes, along with lin-4, one of two C. elegans homologs of human MTA1 (metastasis-associated protein), part of a nucleosome remodeling and histone deacetylation (NURD) complex; in conjunction with its paralog egr-1, egl-27 is required for proper organization in all parts of the embryo, and for the embryonic expression of hlh-8; egl-27 activity is also required for transdifferentiation of…
II	6846819	G	A	missense_variant	MODERATE	egl-27	WBGene00001194	C04A2.3l.2	c.1402G>A	p.Ala468Thr	1402/1845	468/614	egl-27 encodes, along with lin-4, one of two C. elegans homologs of human MTA1 (metastasis-associated protein), part of a nucleosome remodeling and histone deacetylation (NURD) complex; in conjunction with its paralog egr-1, egl-27 is required for proper organization in all parts of the embryo, and for the embryonic expression of hlh-8; egl-27 activity is also required for transdifferentiation of…
II	6846820	C	A	missense_variant	MODERATE	egl-27	WBGene00001194	C04A2.3l.2	c.1403C>A	p.Ala468Asp	1403/1845	468/614	egl-27 encodes, along with lin-4, one of two C. elegans homologs of human MTA1 (metastasis-associated protein), part of a nucleosome remodeling and histone deacetylation (NURD) complex; in conjunction with its paralog egr-1, egl-27 is required for proper organization in all parts of the embryo, and for the embryonic expression of hlh-8; egl-27 activity is also required for transdifferentiation of…
II	6846971	T	G	missense_variant	MODERATE	egl-27	WBGene00001194	C04A2.3l.2	c.1554T>G	p.Asp518Glu	1554/1845	518/614	egl-27 encodes, along with lin-4, one of two C. elegans homologs of human MTA1 (metastasis-associated protein), part of a nucleosome remodeling and histone deacetylation (NURD) complex; in conjunction with its paralog egr-1, egl-27 is required for proper organization in all parts of the embryo, and for the embryonic expression of hlh-8; egl-27 activity is also required for transdifferentiation of…
II	6847277	C	T	missense_variant	MODERATE	egl-27	WBGene00001194	C04A2.3l.2	c.1810C>T	p.His604Tyr	1810/1845	604/614	egl-27 encodes, along with lin-4, one of two C. elegans homologs of human MTA1 (metastasis-associated protein), part of a nucleosome remodeling and histone deacetylation (NURD) complex; in conjunction with its paralog egr-1, egl-27 is required for proper organization in all parts of the embryo, and for the embryonic expression of hlh-8; egl-27 activity is also required for transdifferentiation of…
II	6847286	C	T	missense_variant	MODERATE	egl-27	WBGene00001194	C04A2.3l.2	c.1819C>T	p.Pro607Ser	1819/1845	607/614	egl-27 encodes, along with lin-4, one of two C. elegans homologs of human MTA1 (metastasis-associated protein), part of a nucleosome remodeling and histone deacetylation (NURD) complex; in conjunction with its paralog egr-1, egl-27 is required for proper organization in all parts of the embryo, and for the embryonic expression of hlh-8; egl-27 activity is also required for transdifferentiation of…
II	6854080	C	T	missense_variant	MODERATE	dnj-5	WBGene00001023	C04A2.7c.1	c.2593G>A	p.Ala865Thr	2593/2739	865/912	This gene encodes a protein containing a DnaJ ('J') domain.
II	6883191	T	C	missense_variant	MODERATE	pmp-1	WBGene00004058	C44B7.8	c.187A>G	p.Thr63Ala	187/1998	63/665	pmp-1 encodes an ATP-binding cassette (ABC) transporter most closely related to the peroxisomal membrane proteins; pmp-1 activity is required for efficient RNA interference (RNAi) of a germline-expressed target, pop-1.
II	6892938	G	T	missense_variant	MODERATE	C44B7.12	WBGene00016632	C44B7.12	c.514C>A	p.His172Asn	514/1167	172/388
II	6900757	T	A	missense_variant	MODERATE	C44B7.2	WBGene00016624	C44B7.2a.2	c.1054T>A	p.Leu352Met	1054/1794	352/597
II	6902624	T	A	missense_variant	MODERATE	psmd-9	WBGene00016623	C44B7.1	c.421T>A	p.Phe141Ile	421/594	141/197
II	6902659	G	T	missense_variant	MODERATE	psmd-9	WBGene00016623	C44B7.1	c.456G>T	p.Lys152Asn	456/594	152/197
II	6930775	G	A	missense_variant	MODERATE	flcn-1	WBGene00017699	F22D3.2g	c.193G>A	p.Val65Ile	193/1881	65/626	F22D3.2 encodes an ortholog of human folliculin (OMIM:67273, mutated inBirt-Hogg-Dube syndrome).
II	6950485	T	C	missense_variant	MODERATE	F22D3.6	WBGene00017702	F22D3.6	c.514A>G	p.Ile172Val	514/1920	172/639	malt-1 is an ortholog of human MALT1 (MALT1 paracaspase); human MALT1 exhibits several functions, including identical protein binding activity, macromolecule metabolic process, and protein self-association.
II	6956515	G	A	missense_variant	MODERATE	tra-2	WBGene00006605	C15F1.3c.2	c.317C>T	p.Thr106Ile	317/1164	106/387	tra-2 encodes a transmembrane receptor that functions in the sex determination pathway to specify female fates in hermaphroditic XX animals; tra-2 encodes two proteins: TRA-2A, the major protein expressed at all developmental stages, and TRA-2B, a form specific to the hermaphrodite germ line; in hermaphrodites, direct interaction between the TRA-2A intracellular domain inhibits FEM-3 masculinizin…
II	6958136	T	G	stop_lost	HIGH	tra-2	WBGene00006605	C15F1.3b	c.3443A>C	p.Ter1148Serext*?	3443/3444	1148/1147	tra-2 encodes a transmembrane receptor that functions in the sex determination pathway to specify female fates in hermaphroditic XX animals; tra-2 encodes two proteins: TRA-2A, the major protein expressed at all developmental stages, and TRA-2B, a form specific to the hermaphrodite germ line; in hermaphrodites, direct interaction between the TRA-2A intracellular domain inhibits FEM-3 masculinizin…
II	6962570	C	G	missense_variant	MODERATE	tra-2	WBGene00006605	C15F1.3b	c.2307G>C	p.Lys769Asn	2307/3444	769/1147	tra-2 encodes a transmembrane receptor that functions in the sex determination pathway to specify female fates in hermaphroditic XX animals; tra-2 encodes two proteins: TRA-2A, the major protein expressed at all developmental stages, and TRA-2B, a form specific to the hermaphrodite germ line; in hermaphrodites, direct interaction between the TRA-2A intracellular domain inhibits FEM-3 masculinizin…
II	6976812	A	C	stop_lost	HIGH	C15F1.8	WBGene00015797	C15F1.8	c.499T>G	p.Ter167Glyext*?	499/501	167/166
II	6976851	T	G	missense_variant	MODERATE	C15F1.8	WBGene00015797	C15F1.8	c.460A>C	p.Lys154Gln	460/501	154/166
II	6976879	T	A	missense_variant	MODERATE	C15F1.8	WBGene00015797	C15F1.8	c.432A>T	p.Glu144Asp	432/501	144/166
II	6976880	T	C	missense_variant	MODERATE	C15F1.8	WBGene00015797	C15F1.8	c.431A>G	p.Glu144Gly	431/501	144/166
II	6976898	T	C	missense_variant	MODERATE	C15F1.8	WBGene00015797	C15F1.8	c.413A>G	p.Lys138Arg	413/501	138/166
II	6976901	T	C	missense_variant	MODERATE	C15F1.8	WBGene00015797	C15F1.8	c.410A>G	p.Lys137Arg	410/501	137/166
II	6976950	T	G	missense_variant	MODERATE	C15F1.8	WBGene00015797	C15F1.8	c.361A>C	p.Lys121Gln	361/501	121/166
II	6976967	A	G	missense_variant	MODERATE	C15F1.8	WBGene00015797	C15F1.8	c.344T>C	p.Ile115Thr	344/501	115/166
II	6976993	A	C	missense_variant	MODERATE	C15F1.8	WBGene00015797	C15F1.8	c.318T>G	p.Asn106Lys	318/501	106/166
II	6976995	T	C	missense_variant	MODERATE	C15F1.8	WBGene00015797	C15F1.8	c.316A>G	p.Asn106Asp	316/501	106/166
II	6977001	C	A	missense_variant	MODERATE	C15F1.8	WBGene00015797	C15F1.8	c.310G>T	p.Ala104Ser	310/501	104/166
II	6977003	T	G	missense_variant	MODERATE	C15F1.8	WBGene00015797	C15F1.8	c.308A>C	p.Lys103Thr	308/501	103/166
II	6977151	T	C	missense_variant	MODERATE	C15F1.8	WBGene00015797	C15F1.8	c.160A>G	p.Lys54Glu	160/501	54/166
II	6977166	A	G	missense_variant	MODERATE	C15F1.8	WBGene00015797	C15F1.8	c.145T>C	p.Ser49Pro	145/501	49/166
II	6977273	G	A	missense_variant	MODERATE	C15F1.8	WBGene00015797	C15F1.8	c.95C>T	p.Ser32Phe	95/501	32/166
II	7003307	T	C	missense_variant	MODERATE	C52E12.t2	WBGene00022966	C52E12.t2	c.35T>C	p.Val12Ala	35/72	45261
II	7018800	GCAT	G	conservative_inframe_deletion	MODERATE	lst-6	WBGene00016889	C52E12.4	c.1408_1410delATG	p.Met470del	1408/4464	470/1487
II	7018804	CATA	C	disruptive_inframe_deletion&splice_region_variant	MODERATE	lst-6	WBGene00016889	C52E12.4	c.1404_1406delTAT	p.Met469del	1404/4464	468/1487
II	7040658	G	T	missense_variant	MODERATE	cin-4	WBGene00022854	ZK1127.7	c.2137G>T	p.Ala713Ser	2137/2529	713/842
II	7042913	CA	C	frameshift_variant	HIGH	ZK1127.6	WBGene00022853	ZK1127.6.2	c.36delA	p.Lys12fs	36/1275	12/424
II	7046256	C	CCTT	conservative_inframe_insertion	MODERATE	tcer-1	WBGene00022855	ZK1127.9c.4	c.1920_1921insAAG	p.Met640_Asp641insLys	1920/2082	640/693
II	7047332	A	G	missense_variant	MODERATE	tcer-1	WBGene00022855	ZK1127.9e.1	c.947T>C	p.Val316Ala	947/1815	316/604
II	7049498	G	C	missense_variant	MODERATE	tcer-1	WBGene00022855	ZK1127.9d.2	c.430C>G	p.Gln144Glu	430/663	144/220
II	7052564	ACCGATCTACGGTAAC	ACTAGTCCGATCTACGGTAAC,A	conservative_inframe_deletion	MODERATE	ZK1127.12	WBGene00022857	ZK1127.12.4	c.139_153delCCGATCTACGGTAAC	p.Pro47_Asn51del	139/741	47/246
II	7054385	A	T	missense_variant	MODERATE	ZK1127.4	WBGene00022851	ZK1127.4	c.389A>T	p.Tyr130Phe	389/1050	130/349
II	7054461	A	C	missense_variant	MODERATE	ZK1127.4	WBGene00022851	ZK1127.4	c.465A>C	p.Leu155Phe	465/1050	155/349
II	7065236	T	A	missense_variant&splice_region_variant	MODERATE	him-14	WBGene00001872	ZK1127.11	c.2411A>T	p.Asp804Val	2411/2529	804/842	him-14 encodes a germline-specific member of the MutS family of DNA mismatch repair (MMR) proteins that is orthologous to human MSH4 and Saccharomyces cerevisiae Msh4p; during the pachytene stage of meiosis, HIM-14 activity is required for promoting crossing over between homologous chromosomes and thus, for chiasmata formation and proper chromosome segregation; in contrast, HIM-14 activity does n…
II	7066534	G	T	missense_variant	MODERATE	nos-2	WBGene00003784	ZK1127.1.2	c.669G>T	p.Glu223Asp	669/780	223/259	nos-2 encodes one of three genes in C. elegans that contains a putative zinc-binding domain similar to the one found in Drosophila nanos; nos-2 affects incorporation of primordial germ cells into the somatic gonad, is required redundantly with nos-1 to prevent primordial germ cells from dividing in starved animals and to maintain germ cell viability during larval development in hermaphrodites and…
II	7066882	T	G	missense_variant	MODERATE	him-14	WBGene00001872	ZK1127.11	c.2178A>C	p.Glu726Asp	2178/2529	726/842	him-14 encodes a germline-specific member of the MutS family of DNA mismatch repair (MMR) proteins that is orthologous to human MSH4 and Saccharomyces cerevisiae Msh4p; during the pachytene stage of meiosis, HIM-14 activity is required for promoting crossing over between homologous chromosomes and thus, for chiasmata formation and proper chromosome segregation; in contrast, HIM-14 activity does n…
II	7067400	T	C	missense_variant	MODERATE	him-14	WBGene00001872	ZK1127.11	c.1801A>G	p.Thr601Ala	1801/2529	601/842	him-14 encodes a germline-specific member of the MutS family of DNA mismatch repair (MMR) proteins that is orthologous to human MSH4 and Saccharomyces cerevisiae Msh4p; during the pachytene stage of meiosis, HIM-14 activity is required for promoting crossing over between homologous chromosomes and thus, for chiasmata formation and proper chromosome segregation; in contrast, HIM-14 activity does n…
II	7069699	A	G	missense_variant	MODERATE	him-14	WBGene00001872	ZK1127.11	c.226T>C	p.Cys76Arg	226/2529	76/842	him-14 encodes a germline-specific member of the MutS family of DNA mismatch repair (MMR) proteins that is orthologous to human MSH4 and Saccharomyces cerevisiae Msh4p; during the pachytene stage of meiosis, HIM-14 activity is required for promoting crossing over between homologous chromosomes and thus, for chiasmata formation and proper chromosome segregation; in contrast, HIM-14 activity does n…
II	7092495	A	G	missense_variant	MODERATE	T02G5.14	WBGene00020170	T02G5.14	c.425A>G	p.Tyr142Cys	425/1032	142/343
II	7094780	G	A	missense_variant	MODERATE	T02G5.3	WBGene00020163	T02G5.3	c.299G>A	p.Arg100Lys	299/1476	100/491
II	7097353	C	T	missense_variant	MODERATE	mct-5	WBGene00020168	T02G5.12	c.1093G>A	p.Gly365Arg	1093/1776	365/591
II	7121661	ATTAC	A	splice_donor_variant&splice_region_variant&intron_variant	HIGH	F10E7.11	WBGene00017352	F10E7.11	c.-70+1_-70+4delGTAA	NA	NA	NA
II	7122252	C	A	missense_variant	MODERATE	F10E7.2	WBGene00017344	F10E7.2	c.11C>A	p.Thr4Lys	11/723	4/240
II	7123663	G	A	missense_variant	MODERATE	F10E7.2	WBGene00017344	F10E7.2	c.125G>A	p.Cys42Tyr	125/723	42/240
II	7123668	CAA	C	frameshift_variant	HIGH	F10E7.2	WBGene00017344	F10E7.2	c.132_133delAA	p.Gln46fs	132/723	44/240
II	7123724	TCAACAACAACAACAACAACAA	TCAACAACAACAA,TCAACAACAACAACAACAA,TCAACAGCAACAACAACAACAACAACAA,TCAACAACAACAACAA,TCAACAGCAACAACAACAACAACAACAACAACAACAA,T,TCAACAGCAACAACAACAACAACAACAACAACAACAACAA,TCAACAACAA,TCAACAACAACAACAACAACAACAA,TCAACAA,TCAA	conservative_inframe_deletion	MODERATE	F10E7.2	WBGene00017344	F10E7.2	c.229_231delCAA	p.Gln77del	229/723	77/240
II	7123913	A	G	missense_variant	MODERATE	F10E7.2	WBGene00017344	F10E7.2	c.250A>G	p.Lys84Glu	250/723	84/240
II	7123915	A	T	missense_variant	MODERATE	F10E7.2	WBGene00017344	F10E7.2	c.252A>T	p.Lys84Asn	252/723	84/240
II	7123916	C	T	missense_variant	MODERATE	F10E7.2	WBGene00017344	F10E7.2	c.253C>T	p.Pro85Ser	253/723	85/240
II	7124047	C	CG	frameshift_variant	HIGH	F10E7.2	WBGene00017344	F10E7.2	c.386dupG	p.Thr130fs	387/723	129/240
II	7124146	G	GGACGCGGAT,GGACGCGGAC,GGACGCGGAA,GGACGAGGAT,GGACGCCGAC	disruptive_inframe_insertion	MODERATE	F10E7.2	WBGene00017344	F10E7.2	c.491_492insTGACGCGGA	p.Ala163_Glu164insAspAspAla	492/723	164/240
II	7124147	G	GACGCGGAGA	conservative_inframe_insertion	MODERATE	F10E7.2	WBGene00017344	F10E7.2	c.492_493insAACGCGGAG	p.Glu164_Val165insAsnAlaGlu	493/723	165/240
II	7124148	A	ACGCGGAGGC,ACGAGGAGGC,ACGCGGAGGG,ACGCGGAGGT	disruptive_inframe_insertion	MODERATE	F10E7.2	WBGene00017344	F10E7.2	c.486_494dupCGCGGAGGT	p.Val165_Thr166insAlaGluVal	495/723	165/240
II	7124149	C	CGCGGAGGAT,CGCGGAGGAA,CGCGGAGGGG,CTCGGAGGAA,CGCGGAGGAG,CGAGGAGGAG,CGCGGAGGCA	disruptive_inframe_insertion	MODERATE	F10E7.2	WBGene00017344	F10E7.2	c.493_494insGGGCGGAGG	p.Glu164_Val165insGlyAlaGlu	494/723	165/240
II	7124150	G	GCGGAGGACT,GCGGAGGACC,GCGGAGGACA,GCGGAGGTCC,GCGGACGACT	disruptive_inframe_insertion	MODERATE	F10E7.2	WBGene00017344	F10E7.2	c.494_495insCCCGGAGGT	p.Val165_Thr166insProGluVal	495/723	165/240
II	7124151	C	CGGAGGACTA,CGGAGGACGT,CGGATGACGA,CGGAGGACGG,CGGAGGACGA,CGGAGGGCGG	disruptive_inframe_insertion	MODERATE	F10E7.2	WBGene00017344	F10E7.2	c.493_494insGCGGGGAGG	p.Glu164_Val165insGlyGlyGlu	494/723	165/240
II	7124152	G	GGAGGACGCA,GGAGGACTCC,GGAGGACGCT,GGAGGACTCT,GGAGGTCGCT,GGATGACGCT	disruptive_inframe_insertion	MODERATE	F10E7.2	WBGene00017344	F10E7.2	c.494_495insCGCTGAGGT	p.Val165_Thr166insAlaGluVal	495/723	165/240
II	7124153	G	GAGGACGCGA,GAGGACGCGT,GAGGACGCGC,GACGACGCGT	disruptive_inframe_insertion	MODERATE	F10E7.2	WBGene00017344	F10E7.2	c.493_494insACGCGCAGG	p.Glu164_Val165insAspAlaGln	494/723	165/240
II	7124154	A	AGGACGCGGG,AGGACGCGGC,AGGGCGCGGG,AGGACGCGGT	disruptive_inframe_insertion	MODERATE	F10E7.2	WBGene00017344	F10E7.2	c.493_494insGCGCGGGGG	p.Glu164_Val165insGlyAlaGly	494/723	165/240
II	7124155	G	GGACGCGGAA,GGACGCGGAT,GGACTCGGAT,GGACCCGGAC,GGACGCGGCT,GGACGCGGAC	disruptive_inframe_insertion	MODERATE	F10E7.2	WBGene00017344	F10E7.2	c.493_494insACTCGGATG	p.Glu164_Val165insAspSerAsp	494/723	165/240
II	7124156	G	GACGCGGAGT,GACGAGGAGT,GACGCGGAGA,GACGGGGAGT,GACGTGGAGT,GACGCGGAGC	disruptive_inframe_insertion	MODERATE	F10E7.2	WBGene00017344	F10E7.2	c.493_494insACGTGGAGT	p.Val165delinsAspValGluPhe	494/723	165/240
II	7124157	T	TCGCGGAGGG	disruptive_inframe_insertion	MODERATE	F10E7.2	WBGene00017344	F10E7.2	c.494_495insCGCGGAGGG	p.Val165_Thr166insAlaGluGly	495/723	165/240
II	7124365	T	A	missense_variant	MODERATE	F10E7.2	WBGene00017344	F10E7.2	c.702T>A	p.Phe234Leu	702/723	234/240
II	7124371	AT	A	frameshift_variant	HIGH	F10E7.2	WBGene00017344	F10E7.2	c.714delT	p.Phe238fs	714/723	238/240
II	7126757	A	T	start_lost	HIGH	F10E7.1	WBGene00017343	F10E7.1	c.1A>T	p.Met1?	1/1653	1/550
II	7126803	A	T	missense_variant	MODERATE	F10E7.1	WBGene00017343	F10E7.1	c.47A>T	p.Asn16Ile	47/1653	16/550
II	7126920	T	C	missense_variant	MODERATE	F10E7.1	WBGene00017343	F10E7.1	c.74T>C	p.Leu25Pro	74/1653	25/550
II	7126981	C	A	missense_variant&splice_region_variant	MODERATE	F10E7.1	WBGene00017343	F10E7.1	c.135C>A	p.Asn45Lys	135/1653	45/550
II	7127228	A	G	missense_variant	MODERATE	F10E7.1	WBGene00017343	F10E7.1	c.269A>G	p.His90Arg	269/1653	90/550
II	7127248	C	A	missense_variant	MODERATE	F10E7.1	WBGene00017343	F10E7.1	c.289C>A	p.Arg97Ser	289/1653	97/550
II	7127492	C	T	missense_variant	MODERATE	F10E7.1	WBGene00017343	F10E7.1	c.488C>T	p.Ala163Val	488/1653	163/550
II	7127495	G	A	missense_variant	MODERATE	F10E7.1	WBGene00017343	F10E7.1	c.491G>A	p.Arg164His	491/1653	164/550
II	7127570	G	A	missense_variant	MODERATE	F10E7.1	WBGene00017343	F10E7.1	c.566G>A	p.Gly189Glu	566/1653	189/550
II	7127627	A	T	missense_variant	MODERATE	F10E7.1	WBGene00017343	F10E7.1	c.579A>T	p.Lys193Asn	579/1653	193/550
II	7127715	G	T	missense_variant	MODERATE	F10E7.1	WBGene00017343	F10E7.1	c.667G>T	p.Gly223Cys	667/1653	223/550
II	7127719	C	A	missense_variant	MODERATE	F10E7.1	WBGene00017343	F10E7.1	c.671C>A	p.Pro224Gln	671/1653	224/550
II	7128040	A	G	missense_variant	MODERATE	F10E7.1	WBGene00017343	F10E7.1	c.767A>G	p.Asn256Ser	767/1653	256/550
II	7128121	T	C	missense_variant	MODERATE	F10E7.1	WBGene00017343	F10E7.1	c.848T>C	p.Leu283Ser	848/1653	283/550
II	7128313	ATCCAAT	A	disruptive_inframe_deletion	MODERATE	F10E7.1	WBGene00017343	F10E7.1	c.1041_1046delTCCAAT	p.Pro348_Ile349del	1041/1653	347/550
II	7128314	TCCAATC	T	conservative_inframe_deletion	MODERATE	F10E7.1	WBGene00017343	F10E7.1	c.1042_1047delCCAATC	p.Pro348_Ile349del	1042/1653	348/550
II	7128315	CCAATCT	C	disruptive_inframe_deletion	MODERATE	F10E7.1	WBGene00017343	F10E7.1	c.1046_1051delTCTCAA	p.Ile349_Ser350del	1046/1653	349/550
II	7128317	AATCTC	A	frameshift_variant	HIGH	F10E7.1	WBGene00017343	F10E7.1	c.1046_1050delTCTCA	p.Ile349fs	1046/1653	349/550
II	7128318	ATCTC	A,ACTC	frameshift_variant	HIGH	F10E7.1	WBGene00017343	F10E7.1	c.1046_1049delTCTC	p.Ile349fs	1046/1653	349/550
II	7128319	TCTCAAC	T	disruptive_inframe_deletion	MODERATE	F10E7.1	WBGene00017343	F10E7.1	c.1047_1052delCTCAAC	p.Ser350_Thr351del	1047/1653	349/550
II	7128320	CT	C	frameshift_variant	HIGH	F10E7.1	WBGene00017343	F10E7.1	c.1048delT	p.Ser350fs	1048/1653	350/550
II	7128409	G	T	missense_variant	MODERATE	F10E7.1	WBGene00017343	F10E7.1	c.1136G>T	p.Arg379Ile	1136/1653	379/550
II	7128464	T	TA	frameshift_variant	HIGH	F10E7.1	WBGene00017343	F10E7.1	c.1191_1192insA	p.Pro398fs	1192/1653	398/550
II	7128589	T	C	missense_variant	MODERATE	F10E7.1	WBGene00017343	F10E7.1	c.1316T>C	p.Val439Ala	1316/1653	439/550
II	7128636	G	T	stop_gained	HIGH	F10E7.1	WBGene00017343	F10E7.1	c.1363G>T	p.Gly455*	1363/1653	455/550
II	7128850	A	G	missense_variant	MODERATE	F10E7.1	WBGene00017343	F10E7.1	c.1577A>G	p.Asp526Gly	1577/1653	526/550
II	7149570	T	C	missense_variant	MODERATE	T07F8.1	WBGene00020318	T07F8.1	c.323T>C	p.Phe108Ser	323/2469	108/822
II	7150150	T	TGGCATC,TGGC	conservative_inframe_insertion	MODERATE	T07F8.1	WBGene00020318	T07F8.1	c.903_904insGGCATC	p.Ile301_Ile302insGlyIle	904/2469	302/822
II	7150986	A	T	missense_variant	MODERATE	T07F8.1	WBGene00020318	T07F8.1	c.1739A>T	p.Tyr580Phe	1739/2469	580/822
II	7151752	A	G	missense_variant	MODERATE	T07F8.1	WBGene00020318	T07F8.1	c.2461A>G	p.Arg821Gly	2461/2469	821/822
II	7158047	A	G	missense_variant	MODERATE	C27H5.2	WBGene00016172	C27H5.2c	c.256A>G	p.Thr86Ala	256/1476	86/491
II	7158598	C	A	missense_variant	MODERATE	C27H5.2	WBGene00016172	C27H5.2c	c.650C>A	p.Thr217Lys	650/1476	217/491
II	7161407	C	A	missense_variant	MODERATE	WBGene00271810	WBGene00271810	C27H5.12	c.85G>T	p.Asp29Tyr	85/144	29/47
II	7164027	C	T	missense_variant	MODERATE	C27H5.4	WBGene00016174	C27H5.4b	c.550G>A	p.Val184Ile	550/1512	184/503
II	7174427	T	C	missense_variant	MODERATE	glc-4	WBGene00001594	C27H5.8	c.253A>G	p.Ile85Val	253/1503	85/500	glc-4 encodes a predicted glutamate-gated chloride channel that affects ivermectin sensitivity and reversal behavior and genetically interacts with avr-14; expressed in neurons.
II	7189871	C	T	missense_variant	MODERATE	E04F6.4	WBGene00017124	E04F6.4	c.436C>T	p.Pro146Ser	436/1908	146/635
II	7190505	A	G	missense_variant	MODERATE	E04F6.4	WBGene00017124	E04F6.4	c.731A>G	p.Lys244Arg	731/1908	244/635
II	7193389	A	T	missense_variant	MODERATE	acdh-12	WBGene00017125	E04F6.5a.2	c.1187T>A	p.Leu396His	1187/1842	396/613	E4F6.5 is orthologous to the human gene ACYL-CoA DEHYDROGENASE, VERY LONG-CHAIN (OMIM:21475), which when mutated leads to VLCAD deficiency, an inborn error of mitochondrial beta-oxidation.
II	7194383	G	T	missense_variant	MODERATE	acdh-12	WBGene00017125	E04F6.5a.2	c.288C>A	p.Asp96Glu	288/1842	96/613	E4F6.5 is orthologous to the human gene ACYL-CoA DEHYDROGENASE, VERY LONG-CHAIN (OMIM:21475), which when mutated leads to VLCAD deficiency, an inborn error of mitochondrial beta-oxidation.
II	7201531	T	A	missense_variant	MODERATE	pcrg-1	WBGene00017122	E04F6.2	c.608T>A	p.Ile203Asn	608/885	203/294
II	7202785	C	A	missense_variant	MODERATE	srd-56	WBGene00005134	E04F6.14	c.386G>T	p.Arg129Ile	386/978	129/325
II	7204457	C	T	missense_variant	MODERATE	srd-58	WBGene00005135	E04F6.13	c.482G>A	p.Arg161Gln	482/978	161/325
II	7207080	T	A	missense_variant	MODERATE	dhs-7	WBGene00000971	E04F6.7	c.936A>T	p.Lys312Asn	936/990	312/329
II	7207448	A	G	missense_variant	MODERATE	dhs-7	WBGene00000971	E04F6.7	c.568T>C	p.Ser190Pro	568/990	190/329
II	7218919	G	C	missense_variant	MODERATE	clh-3	WBGene00000530	E04F6.11g	c.2854C>G	p.Arg952Gly	2854/3249	952/1082	clh-3 encodes a chloride channel homologous to the mammalian channel ClC-2; CLH-3 is expressed in oocytes; CLH-3 carries a hyperpolarization- and swelling-activated Cl(-) current, with biophysical characteristics strongly resembling those of mammalian ClC-2; the CLH-3 current is inactive in immature oocytes, but can be triggered by cell swelling, however, CLH-3 has no obvious role in oocyte volum…
II	7220464	C	T	missense_variant	MODERATE	clh-3	WBGene00000530	E04F6.11g	c.1916G>A	p.Gly639Asp	1916/3249	639/1082	clh-3 encodes a chloride channel homologous to the mammalian channel ClC-2; CLH-3 is expressed in oocytes; CLH-3 carries a hyperpolarization- and swelling-activated Cl(-) current, with biophysical characteristics strongly resembling those of mammalian ClC-2; the CLH-3 current is inactive in immature oocytes, but can be triggered by cell swelling, however, CLH-3 has no obvious role in oocyte volum…
II	7249019	A	G	missense_variant	MODERATE	skpo-3	WBGene00017968	F32A5.2b.2	c.1729A>G	p.Met577Val	1729/2580	577/859
II	7250937	C	T	missense_variant	MODERATE	prx-13	WBGene00004198	F32A5.6	c.497G>A	p.Ser166Asn	497/993	166/330	prx-13 is orthologous to the human gene PEX13 (OMIM:61789), which when mutated leads to Zellweger syndrome or neonatal adrenoleukodystrophy.
II	7257589	G	C	missense_variant	MODERATE	F32A5.8	WBGene00017971	F32A5.8.2	c.300G>C	p.Gln100His	300/774	100/257
II	7276870	G	GC	frameshift_variant	HIGH	C30G12.3	WBGene00016275	C30G12.3	c.156dupC	p.Ser53fs	157/453	53/150	This gene is dead
II	7292298	G	T	missense_variant	MODERATE	C30G12.6	WBGene00016277	C30G12.6b	c.3271C>A	p.Leu1091Ile	3271/3294	1091/1097
II	7294386	T	C	missense_variant	MODERATE	C30G12.6	WBGene00016277	C30G12.6b	c.1438A>G	p.Ser480Gly	1438/3294	480/1097
II	7294644	T	G	missense_variant	MODERATE	C30G12.6	WBGene00016277	C30G12.6b	c.1225A>C	p.Ile409Leu	1225/3294	409/1097
II	7296342	T	A	missense_variant	MODERATE	puf-8	WBGene00004244	C30G12.7	c.1570A>T	p.Met524Leu	1570/1608	524/535	puf-8 encodes a member of the PUF family of RNA binding proteins.
II	7302940	A	T	missense_variant	MODERATE	cul-4	WBGene00000839	F45E12.3	c.605A>T	p.Gln202Leu	605/2523	202/840	cul-4 encodes one of six C. elegans cullin proteins; CUL-4 activity is essential for negative regulation of DNA-replication licensing and thus, for maintenance of genome stability; in regulating DNA replication, CUL-4 functions as part of a CUL-4/DDB-1 ubiquitin ligase complex that degrades the replication licensing factor CDT-1 and indirectly promotes nuclear export of the replication licensing …
II	7319134	C	A	missense_variant	MODERATE	F21D12.2	WBGene00017662	F21D12.2	c.260C>A	p.Thr87Lys	260/300	87/99
II	7351807	A	T	missense_variant	MODERATE	hsp-4	WBGene00002008	F43E2.8a.2	c.571T>A	p.Ser191Thr	571/1974	191/657	hsp-4 encodes one of two C. elegans heat shock response 7 (hsp7) proteins homologous to mammalian grp78/BiP (glucose regulated protein 78/immunoglobulin heavy chain-binding protein, OMIM:13812); hsp-4 affects embryonic and larval viability; hsp-4 is expressed in several tissues including the hypodermis, intestine, and spermatheca; hsp-4 transcription is upregulated in response to endoplasmic reti…
II	7360151	G	A	missense_variant	MODERATE	insc-1	WBGene00018392	F43E2.3a	c.146G>A	p.Ser49Asn	146/1896	49/631
II	7367472	A	G	stop_lost	HIGH	F43E2.6	WBGene00018394	F43E2.6b.1	c.289T>C	p.Ter97Glnext*?	289/291	97/96
II	7367480	A	G	missense_variant	MODERATE	F43E2.6	WBGene00018394	F43E2.6b.1	c.281T>C	p.Ile94Thr	281/291	94/96
II	7367574	T	C	missense_variant	MODERATE	F43E2.6	WBGene00018394	F43E2.6b.1	c.187A>G	p.Asn63Asp	187/291	63/96
II	7367579	T	C	missense_variant	MODERATE	F43E2.6	WBGene00018394	F43E2.6b.1	c.182A>G	p.Asp61Gly	182/291	61/96
II	7399259	G	C	missense_variant	MODERATE	C07D10.1	WBGene00015566	C07D10.1	c.183G>C	p.Lys61Asn	183/984	61/327
II	7402593	T	C	missense_variant	MODERATE	nas-7	WBGene00003526	C07D10.4	c.115A>G	p.Asn39Asp	115/1149	39/382	nas-7 encodes an astacin-like metalloprotease; a NAS-7::GFP reporter fusion is first expressed in embryos just prior to hatching and, in adult animals, is seen in anterior cells adjacent to the pharyngeal metacarpus and terminal bulb.
II	7411361	A	C	missense_variant	MODERATE	K02A2.5	WBGene00019290	K02A2.5	c.156T>G	p.His52Gln	156/276	52/91
II	7447967	T	A	missense_variant	MODERATE	Y9D1A.1	WBGene00021186	Y9D1A.1	c.937T>A	p.Ser313Thr	937/1371	313/456
II	7447968	C	T	missense_variant	MODERATE	Y9D1A.1	WBGene00021186	Y9D1A.1	c.938C>T	p.Ser313Phe	938/1371	313/456
II	7448088	G	A	splice_donor_variant&intron_variant	HIGH	Y9D1A.1	WBGene00021186	Y9D1A.1	c.1057+1G>A	NA	NA	NA
II	7448383	T	G	missense_variant	MODERATE	Y9D1A.1	WBGene00021186	Y9D1A.1	c.1259T>G	p.Ile420Arg	1259/1371	420/456
II	7457079	G	T	missense_variant	MODERATE	D1022.4	WBGene00017023	D1022.4.2	c.163C>A	p.Gln55Lys	163/732	55/243
II	7473389	A	T	missense_variant	MODERATE	aka-1	WBGene00000101	D1022.7a.1	c.3647T>A	p.Ile1216Asn	3647/3843	1216/1280	aka-1 encodes an A kinase anchor protein that has mutiple isoforms, all of which have a zinc-finger domain of the FYVE type; interacts with KIN-2 in vitro.
II	7478202	C	T	missense_variant	MODERATE	aka-1	WBGene00000101	D1022.7c.1	c.280G>A	p.Asp94Asn	280/1818	94/605	aka-1 encodes an A kinase anchor protein that has mutiple isoforms, all of which have a zinc-finger domain of the FYVE type; interacts with KIN-2 in vitro.
II	7489191	A	G	missense_variant	MODERATE	D1022.9	WBGene00044300	D1022.9a	c.281T>C	p.Val94Ala	281/1059	94/352
II	7489309	G	A	missense_variant	MODERATE	D1022.9	WBGene00044300	D1022.9a	c.163C>T	p.Pro55Ser	163/1059	55/352
II	7498377	A	G	missense_variant	MODERATE	srab-14	WBGene00019999	R10H1.2b	c.506T>C	p.Val169Ala	506/885	169/294
II	7520277	A	G	missense_variant	MODERATE	C28F5.4	WBGene00016185	C28F5.4	c.2465T>C	p.Ile822Thr	2465/2571	822/856
II	7521465	A	AT	frameshift_variant	HIGH	C28F5.4	WBGene00016185	C28F5.4	c.1464dupA	p.Ser489fs	1464/2571	488/856
II	7526429	G	A	splice_acceptor_variant&intron_variant	HIGH	rnh-1.1	WBGene00022888	ZK1290.6	c.371-1G>A	NA	NA	NA	rnh-1.1 is one of four C. elegans genes that can encode an RNase H ribonuclease; when expressed in vitro, RNH-1.1 exhibits RNase H activity; rnh-1.1 transcripts are expressed from the L3 larval stage through adulthood.
II	7526557	TTCATCTTTGGGA	T	conservative_inframe_deletion	MODERATE	rnh-1.1	WBGene00022888	ZK1290.6	c.502_513delTCTTTGGGATCA	p.Ser168_Ser171del	502/1524	168/507	rnh-1.1 is one of four C. elegans genes that can encode an RNase H ribonuclease; when expressed in vitro, RNH-1.1 exhibits RNase H activity; rnh-1.1 transcripts are expressed from the L3 larval stage through adulthood.
II	7526561	TCTTTGGGATCAA	T	stop_gained&disruptive_inframe_deletion	HIGH	rnh-1.1	WBGene00022888	ZK1290.6	c.503_514delCTTTGGGATCAA	p.Ser168_Lys172delinsTer	503/1524	168/507	rnh-1.1 is one of four C. elegans genes that can encode an RNase H ribonuclease; when expressed in vitro, RNH-1.1 exhibits RNase H activity; rnh-1.1 transcripts are expressed from the L3 larval stage through adulthood.
II	7539812	A	G	missense_variant	MODERATE	nfi-1	WBGene00003592	ZK1290.4b	c.802A>G	p.Ile268Val	802/2364	268/787	nfi-1 encodes the C. elegans ortholog of the Nuclear Factor I (NFI) family of transcription factors; in C. elegans, nfi-1 activity is required for locomotion, egg laying, pharyngeal pumping, and wild-type adult lifespan; in vitro, NFI-1 can bind conserved NFI-binding sites also recognized by vertebrate NFI proteins; in situ hybridization experiments indicate that nfi-1 is expressed maternally in …
II	7546978	T	A	missense_variant	MODERATE	fbxa-224	WBGene00022890	ZK1290.9	c.997A>T	p.Ile333Phe	997/1155	333/384	fbxa-224 encodes a protein containing an F-box, a motif predicted to mediate protein-protein interactions either with homologs of yeast Skp-1p or with other proteins; this gene's encoded protein also contains an FTH/DUF38 motif, which may also mediate protein-protein interaction.
II	7561981	G	A	missense_variant	MODERATE	ZK1290.1	WBGene00022886	ZK1290.1	c.172G>A	p.Val58Ile	172/660	58/219
II	7578857	TAATTTCAAG	T	splice_acceptor_variant&splice_region_variant&intron_variant	HIGH	F35D2.6	WBGene00194916	F35D2.6	c.581-9_581-1delAATTTCAAG	NA	NA	NA
II	7579385	T	A	missense_variant	MODERATE	F35D2.6	WBGene00194916	F35D2.6	c.999T>A	p.Phe333Leu	999/1695	333/564
II	7602437	A	T	missense_variant	MODERATE	npp-21	WBGene00019940	R07G3.3a.2	c.2450A>T	p.Gln817Leu	2450/5949	817/1982
II	7603513	G	T	missense_variant	MODERATE	npp-21	WBGene00019940	R07G3.3a.2	c.3387G>T	p.Lys1129Asn	3387/5949	1129/1982
II	7606346	T	C	missense_variant	MODERATE	npp-21	WBGene00019940	R07G3.3a.2	c.4694T>C	p.Val1565Ala	4694/5949	1565/1982
II	7614055	A	T	missense_variant	MODERATE	oig-4	WBGene00043050	R07G3.9	c.339A>T	p.Glu113Asp	339/468	113/155	oig-4 encodes a protein containing a single immunoglobulin domain; OIG-4 is expressed by body wall muscle cells and secreted into the extracellular space where it interacts with, stabilizes, and properly localizes a complex containing levamisole-sensitive acetylcholine receptors (L-AChRs) and the LEV-9 and LEV-1 extracellular and transmembrane, respectively, scaffolding proteins; OIG-4 requires L…
II	7661676	C	A	missense_variant	MODERATE	alfa-1	WBGene00017547	F18A1.6b.3	c.340G>T	p.Ala114Ser	340/2205	114/734
II	7661983	A	T	missense_variant	MODERATE	alfa-1	WBGene00017547	F18A1.6b.3	c.77T>A	p.Leu26Gln	77/2205	26/734
II	7688276	T	C	splice_donor_variant&intron_variant	HIGH	F18A1.1	WBGene00017545	F18A1.1	c.1976+2T>C	NA	NA	NA
II	7697381	T	A	missense_variant	MODERATE	B0495.5	WBGene00015204	B0495.5.2	c.912A>T	p.Glu304Asp	912/2190	304/729
II	7697470	A	C	missense_variant	MODERATE	B0495.5	WBGene00015204	B0495.5.2	c.823T>G	p.Ser275Ala	823/2190	275/729
II	7697472	C	T	missense_variant	MODERATE	B0495.5	WBGene00015204	B0495.5.2	c.821G>A	p.Gly274Glu	821/2190	274/729
II	7702665	T	C	missense_variant	MODERATE	B0495.7	WBGene00015206	B0495.7.2	c.2377A>G	p.Lys793Glu	2377/2688	793/895
II	7729084	G	A	missense_variant	MODERATE	cpna-2	WBGene00015061	B0228.4a	c.2822G>A	p.Arg941Gln	2822/4902	941/1633	cpna-2 encodes proteins with similarity to several InterPro domains including those of polycystin cation channels, von Willebrand factor, the DNA recombination repair protein BRCA2, protein-tyrosine phosphatase, non-receptor type-13, glyoxylate carboligase, and copines, Ca2+-dependent phosphatidylserine binding proteins; cpna-2::gfp reporter fusions are expressed in body wall muscle.
II	7731709	T	C	missense_variant	MODERATE	cpna-2	WBGene00015061	B0228.4c	c.4322T>C	p.Leu1441Ser	4322/23118	1441/7705	cpna-2 encodes proteins with similarity to several InterPro domains including those of polycystin cation channels, von Willebrand factor, the DNA recombination repair protein BRCA2, protein-tyrosine phosphatase, non-receptor type-13, glyoxylate carboligase, and copines, Ca2+-dependent phosphatidylserine binding proteins; cpna-2::gfp reporter fusions are expressed in body wall muscle.
II	7736909	A	C	missense_variant	MODERATE	cpna-2	WBGene00015061	B0228.4c	c.9522A>C	p.Glu3174Asp	9522/23118	3174/7705	cpna-2 encodes proteins with similarity to several InterPro domains including those of polycystin cation channels, von Willebrand factor, the DNA recombination repair protein BRCA2, protein-tyrosine phosphatase, non-receptor type-13, glyoxylate carboligase, and copines, Ca2+-dependent phosphatidylserine binding proteins; cpna-2::gfp reporter fusions are expressed in body wall muscle.
II	7738506	A	T	missense_variant	MODERATE	cpna-2	WBGene00015061	B0228.4c	c.11119A>T	p.Thr3707Ser	11119/23118	3707/7705	cpna-2 encodes proteins with similarity to several InterPro domains including those of polycystin cation channels, von Willebrand factor, the DNA recombination repair protein BRCA2, protein-tyrosine phosphatase, non-receptor type-13, glyoxylate carboligase, and copines, Ca2+-dependent phosphatidylserine binding proteins; cpna-2::gfp reporter fusions are expressed in body wall muscle.
II	7738990	A	G	missense_variant	MODERATE	cpna-2	WBGene00015061	B0228.4c	c.11603A>G	p.Asn3868Ser	11603/23118	3868/7705	cpna-2 encodes proteins with similarity to several InterPro domains including those of polycystin cation channels, von Willebrand factor, the DNA recombination repair protein BRCA2, protein-tyrosine phosphatase, non-receptor type-13, glyoxylate carboligase, and copines, Ca2+-dependent phosphatidylserine binding proteins; cpna-2::gfp reporter fusions are expressed in body wall muscle.
II	7739781	G	A	missense_variant	MODERATE	cpna-2	WBGene00015061	B0228.4c	c.12394G>A	p.Ala4132Thr	12394/23118	4132/7705	cpna-2 encodes proteins with similarity to several InterPro domains including those of polycystin cation channels, von Willebrand factor, the DNA recombination repair protein BRCA2, protein-tyrosine phosphatase, non-receptor type-13, glyoxylate carboligase, and copines, Ca2+-dependent phosphatidylserine binding proteins; cpna-2::gfp reporter fusions are expressed in body wall muscle.
II	7740331	T	A	missense_variant	MODERATE	cpna-2	WBGene00015061	B0228.4c	c.12944T>A	p.Met4315Lys	12944/23118	4315/7705	cpna-2 encodes proteins with similarity to several InterPro domains including those of polycystin cation channels, von Willebrand factor, the DNA recombination repair protein BRCA2, protein-tyrosine phosphatase, non-receptor type-13, glyoxylate carboligase, and copines, Ca2+-dependent phosphatidylserine binding proteins; cpna-2::gfp reporter fusions are expressed in body wall muscle.
II	7740739	C	T	missense_variant	MODERATE	cpna-2	WBGene00015061	B0228.4c	c.13352C>T	p.Ser4451Phe	13352/23118	4451/7705	cpna-2 encodes proteins with similarity to several InterPro domains including those of polycystin cation channels, von Willebrand factor, the DNA recombination repair protein BRCA2, protein-tyrosine phosphatase, non-receptor type-13, glyoxylate carboligase, and copines, Ca2+-dependent phosphatidylserine binding proteins; cpna-2::gfp reporter fusions are expressed in body wall muscle.
II	7741114	C	T	missense_variant	MODERATE	cpna-2	WBGene00015061	B0228.4c	c.13727C>T	p.Thr4576Ile	13727/23118	4576/7705	cpna-2 encodes proteins with similarity to several InterPro domains including those of polycystin cation channels, von Willebrand factor, the DNA recombination repair protein BRCA2, protein-tyrosine phosphatase, non-receptor type-13, glyoxylate carboligase, and copines, Ca2+-dependent phosphatidylserine binding proteins; cpna-2::gfp reporter fusions are expressed in body wall muscle.
II	7743099	G	A	missense_variant	MODERATE	cpna-2	WBGene00015061	B0228.4e	c.703G>A	p.Asp235Asn	703/8109	235/2702	cpna-2 encodes proteins with similarity to several InterPro domains including those of polycystin cation channels, von Willebrand factor, the DNA recombination repair protein BRCA2, protein-tyrosine phosphatase, non-receptor type-13, glyoxylate carboligase, and copines, Ca2+-dependent phosphatidylserine binding proteins; cpna-2::gfp reporter fusions are expressed in body wall muscle.
II	7743118	T	C	missense_variant	MODERATE	cpna-2	WBGene00015061	B0228.4e	c.722T>C	p.Leu241Pro	722/8109	241/2702	cpna-2 encodes proteins with similarity to several InterPro domains including those of polycystin cation channels, von Willebrand factor, the DNA recombination repair protein BRCA2, protein-tyrosine phosphatase, non-receptor type-13, glyoxylate carboligase, and copines, Ca2+-dependent phosphatidylserine binding proteins; cpna-2::gfp reporter fusions are expressed in body wall muscle.
II	7746752	A	G	missense_variant	MODERATE	cpna-2	WBGene00015061	B0228.4e	c.3452A>G	p.Asn1151Ser	3452/8109	1151/2702	cpna-2 encodes proteins with similarity to several InterPro domains including those of polycystin cation channels, von Willebrand factor, the DNA recombination repair protein BRCA2, protein-tyrosine phosphatase, non-receptor type-13, glyoxylate carboligase, and copines, Ca2+-dependent phosphatidylserine binding proteins; cpna-2::gfp reporter fusions are expressed in body wall muscle.
II	7746797	C	T	missense_variant	MODERATE	cpna-2	WBGene00015061	B0228.4e	c.3497C>T	p.Thr1166Ile	3497/8109	1166/2702	cpna-2 encodes proteins with similarity to several InterPro domains including those of polycystin cation channels, von Willebrand factor, the DNA recombination repair protein BRCA2, protein-tyrosine phosphatase, non-receptor type-13, glyoxylate carboligase, and copines, Ca2+-dependent phosphatidylserine binding proteins; cpna-2::gfp reporter fusions are expressed in body wall muscle.
II	7747810	C	A	missense_variant	MODERATE	cpna-2	WBGene00015061	B0228.4e	c.4510C>A	p.Gln1504Lys	4510/8109	1504/2702	cpna-2 encodes proteins with similarity to several InterPro domains including those of polycystin cation channels, von Willebrand factor, the DNA recombination repair protein BRCA2, protein-tyrosine phosphatase, non-receptor type-13, glyoxylate carboligase, and copines, Ca2+-dependent phosphatidylserine binding proteins; cpna-2::gfp reporter fusions are expressed in body wall muscle.
II	7748855	C	G	missense_variant	MODERATE	cpna-2	WBGene00015061	B0228.4e	c.5555C>G	p.Thr1852Arg	5555/8109	1852/2702	cpna-2 encodes proteins with similarity to several InterPro domains including those of polycystin cation channels, von Willebrand factor, the DNA recombination repair protein BRCA2, protein-tyrosine phosphatase, non-receptor type-13, glyoxylate carboligase, and copines, Ca2+-dependent phosphatidylserine binding proteins; cpna-2::gfp reporter fusions are expressed in body wall muscle.
II	7750331	C	T	missense_variant	MODERATE	cpna-2	WBGene00015061	B0228.4e	c.7031C>T	p.Thr2344Met	7031/8109	2344/2702	cpna-2 encodes proteins with similarity to several InterPro domains including those of polycystin cation channels, von Willebrand factor, the DNA recombination repair protein BRCA2, protein-tyrosine phosphatase, non-receptor type-13, glyoxylate carboligase, and copines, Ca2+-dependent phosphatidylserine binding proteins; cpna-2::gfp reporter fusions are expressed in body wall muscle.
II	7762498	A	G	missense_variant	MODERATE	B0228.9	WBGene00015066	B0228.9	c.940T>C	p.Phe314Leu	940/1332	314/443
II	7764107	T	G	missense_variant	MODERATE	srh-39	WBGene00005262	C06A8.7	c.829A>C	p.Ile277Leu	829/999	277/332
II	7764831	G	A	missense_variant	MODERATE	srh-39	WBGene00005262	C06A8.7	c.388C>T	p.Arg130Cys	388/999	130/332
II	7769986	T	C	missense_variant	MODERATE	C06A8.8	WBGene00015517	C06A8.8a	c.451A>G	p.Ile151Val	451/1212	151/403
II	7771681	C	T	missense_variant	MODERATE	C06A8.8	WBGene00015517	C06A8.8a	c.245G>A	p.Arg82Gln	245/1212	82/403
II	7773606	A	T	missense_variant	MODERATE	C06A8.6	WBGene00015516	C06A8.6	c.841A>T	p.Ser281Cys	841/1050	281/349
II	7784273	G	A	missense_variant	MODERATE	skr-17	WBGene00004823	C06A8.4	c.347G>A	p.Ser116Asn	347/543	116/180	skr-17 encodes a homolog of Skp1 in S. cerevisiae, a core component of the SCF (Skp1p, Cullin, F-box) ubiquitin-ligase complex that facilitates ubiquitin-mediated protein degradation; SKR-17 has no known function in vivo, since skr-17(RNAi) animals are at least superficially normal, and SKR-17 does not appear to interact in vitro with any of the C. elegans cullin homologs.
II	7816705	CAA	C	frameshift_variant&start_lost	HIGH	cki-2	WBGene00000517	T05A6.2c.2	c.-1_1delAA	p.Met1fs	1/528	1/175	cki-2 encodes a cyclin-dependent kinase (CDK) inhibitor of the CIP/KIP family, orthologous to human CDKN1C (OMIM:6856, which when mutated leads to Beckwith-Wiedemann syndrome) that may play a role in cell cycle progression during embryogenesis; CKI-2 interacts with PCN-1, a proliferating cell nuclear antigen homolog, SMO-1, a SUMO (ubiquitin related) homolog, and the RING domain-containing protei…
II	7816707	AAT	A	frameshift_variant&start_lost	HIGH	cki-2	WBGene00000517	T05A6.2c.2	c.1_2delAT	p.Met1fs	1/528	1/175	cki-2 encodes a cyclin-dependent kinase (CDK) inhibitor of the CIP/KIP family, orthologous to human CDKN1C (OMIM:6856, which when mutated leads to Beckwith-Wiedemann syndrome) that may play a role in cell cycle progression during embryogenesis; CKI-2 interacts with PCN-1, a proliferating cell nuclear antigen homolog, SMO-1, a SUMO (ubiquitin related) homolog, and the RING domain-containing protei…
II	7820642	T	C	missense_variant	MODERATE	irld-47	WBGene00011458	T05A6.4	c.1303A>G	p.Ile435Val	1303/1563	435/520
II	7822230	AAACTCG	A	disruptive_inframe_deletion	MODERATE	irld-47	WBGene00011458	T05A6.4	c.258_263delCGAGTT	p.Glu87_Phe88del	258/1563	86/520
II	7825656	G	C	missense_variant	MODERATE	srw-62	WBGene00005809	T05A6.6	c.250G>C	p.Asp84His	250/1134	84/377
II	7826270	A	G	missense_variant	MODERATE	srw-62	WBGene00005809	T05A6.6	c.757A>G	p.Thr253Ala	757/1134	253/377
II	7844641	T	G	missense_variant	MODERATE	klp-3	WBGene00002216	T09A5.2a	c.1243T>G	p.Ser415Ala	1243/1797	415/598	klp-3 encodes a C-terminal kinesin motor protein orthologous to Drosophila NCD and Saccharomyces cerevisiae KAR3; expression of antisense klp-3 RNA under the control of a heat shock promoter suggests that KLP-3 plays a role in chromosome movement and segregation that is essential for germline and embryonic development; klp-3 mRNA is expressed at a low level in mixed-stage RNA preparations; consis…
II	7845370	C	G	missense_variant	MODERATE	klp-3	WBGene00002216	T09A5.2a	c.1784C>G	p.Ser595Cys	1784/1797	595/598	klp-3 encodes a C-terminal kinesin motor protein orthologous to Drosophila NCD and Saccharomyces cerevisiae KAR3; expression of antisense klp-3 RNA under the control of a heat shock promoter suggests that KLP-3 plays a role in chromosome movement and segregation that is essential for germline and embryonic development; klp-3 mRNA is expressed at a low level in mixed-stage RNA preparations; consis…
II	7845704	A	G	missense_variant	MODERATE	acr-7	WBGene00000046	T09A5.3	c.1577T>C	p.Phe526Ser	1577/1617	526/538	acr-7 encodes an alpha-7-like homomer-forming subunit of the nicotinic acetylcholine receptor (nAChR) superfamily which encode ligand-gated ion channels that regulate fast action of acetylcholine at neuromuscular junctions and in the nervous system; ACR-7 is expressed pharyngeal muscle and in tail neurons distal to the anus, and is a member of the ACR-16-like group of nAChR subunits.
II	7847590	A	G	missense_variant	MODERATE	T09A5.4	WBGene00011633	T09A5.4	c.818A>G	p.Gln273Arg	818/894	273/297
II	7848235	A	C	missense_variant	MODERATE	acr-7	WBGene00000046	T09A5.3	c.1068T>G	p.Cys356Trp	1068/1617	356/538	acr-7 encodes an alpha-7-like homomer-forming subunit of the nicotinic acetylcholine receptor (nAChR) superfamily which encode ligand-gated ion channels that regulate fast action of acetylcholine at neuromuscular junctions and in the nervous system; ACR-7 is expressed pharyngeal muscle and in tail neurons distal to the anus, and is a member of the ACR-16-like group of nAChR subunits.
II	7855662	A	T	missense_variant	MODERATE	T09A5.7	WBGene00011635	T09A5.7	c.45T>A	p.His15Gln	45/312	15/103
II	7856832	T	G	missense_variant	MODERATE	cec-3	WBGene00011636	T09A5.8	c.409A>C	p.Thr137Pro	409/1020	137/339
II	7862255	T	C	missense_variant	MODERATE	lin-5	WBGene00002994	T09A5.10.2	c.1502T>C	p.Val501Ala	1502/2466	501/821	lin-5 encodes a novel protein with a centrally located alpha-helical coiled-coil domain and ten potential proline-directed kinase phosphorylation sites; LIN-5 activity is required for mitosis and cytokinesis at all stages of development and specifically, for spindle positioning, chromosome alignment and segregation, and perhaps also for blocking exit from mitosis when chromosome segregation fails…
II	7864550	T	A	missense_variant	MODERATE	ostb-1	WBGene00011638	T09A5.11.2	c.43T>A	p.Phe15Ile	43/1338	15/445
II	7865582	G	A	missense_variant	MODERATE	ostb-1	WBGene00011638	T09A5.11.2	c.962G>A	p.Gly321Glu	962/1338	321/445
II	7872221	A	G	missense_variant	MODERATE	T01H3.3	WBGene00011349	T01H3.3	c.1073T>C	p.Ile358Thr	1073/1851	358/616
II	7876684	T	C	splice_acceptor_variant&intron_variant	HIGH	T01H3.2	WBGene00011348	T01H3.2.2	c.1072-2A>G	NA	NA	NA	T1H3.2 encodes a large (98-residue) uncharacterized protein, withmultiple dysferlin and beta-propeller domains, that is conserved amongmetazoa; T1H3.2 shares an operon with vha-4, and thus might be apreviously undescribed V-ATPase component or ancillary protein.
II	7896678	C	A	missense_variant	MODERATE	ptc-1	WBGene00004208	ZK675.1.2	c.1388C>A	p.Thr463Asn	1388/4227	463/1408	ptc-1 encodes an ortholog of Drosophila PATCHED (PTC) and human PTCH which defines one of seven paralogous families of sterol sensing domain (SSD) proteins; PTC-1 is required for cytokinesis in the germline, but not in somatic cells (the converse of PTR-2's function, and a role conserved in C. briggsae); PTC-1 is also required to isolate meiotic germline nuclei from one another so that their nucl…
II	7914328	T	G	missense_variant	MODERATE	spv-1	WBGene00014051	ZK669.1c	c.2519A>C	p.Gln840Pro	2519/2709	840/902
II	7938563	G	T	missense_variant	MODERATE	ZK669.2	WBGene00014052	ZK669.2	c.21C>A	p.Ser7Arg	21/795	7/264
II	7944817	A	T	missense_variant	MODERATE	dbt-1	WBGene00014054	ZK669.4	c.232T>A	p.Cys78Ser	232/1347	78/448	ZK669.4 is orthologous to the human gene DIHYDROLIPOAMIDE BRANCHED CHAIN TRANSACYLASE (E2 COMPONENT OF BRANCHED CHAIN KETO ACID DEHYDROGENASE COMPLEX; (DBT), which when mutated leads to maple syrup urine disease, type II (OMIM:24861); the ZK669.4 protein is predicted to be mitochondrial with 68% accuracy.
II	7995716	T	A	missense_variant	MODERATE	pgp-11	WBGene00004005	DH11.3	c.3802A>T	p.Ser1268Cys	3802/3813	1268/1270	pgp-11 encodes an ATP-binding protein that is a member of the P-glycoprotein subclass of the ATP-binding cassette (ABC) transporter superfamily; pgp-11 is predicted to function as a transmembrane protein that couples energy to transport of various molecules across membranes; RNAi experiments indicate that pgp-11 is required for efficient RNA interference in the germline; pgp-11 promoter-gfp fusio…
II	7996870	G	A	missense_variant	MODERATE	pgp-11	WBGene00004005	DH11.3	c.2905C>T	p.Pro969Ser	2905/3813	969/1270	pgp-11 encodes an ATP-binding protein that is a member of the P-glycoprotein subclass of the ATP-binding cassette (ABC) transporter superfamily; pgp-11 is predicted to function as a transmembrane protein that couples energy to transport of various molecules across membranes; RNAi experiments indicate that pgp-11 is required for efficient RNA interference in the germline; pgp-11 promoter-gfp fusio…
II	7997129	A	G	missense_variant	MODERATE	pgp-11	WBGene00004005	DH11.3	c.2696T>C	p.Val899Ala	2696/3813	899/1270	pgp-11 encodes an ATP-binding protein that is a member of the P-glycoprotein subclass of the ATP-binding cassette (ABC) transporter superfamily; pgp-11 is predicted to function as a transmembrane protein that couples energy to transport of various molecules across membranes; RNAi experiments indicate that pgp-11 is required for efficient RNA interference in the germline; pgp-11 promoter-gfp fusio…
II	7999355	C	T	missense_variant	MODERATE	pgp-11	WBGene00004005	DH11.3	c.868G>A	p.Glu290Lys	868/3813	290/1270	pgp-11 encodes an ATP-binding protein that is a member of the P-glycoprotein subclass of the ATP-binding cassette (ABC) transporter superfamily; pgp-11 is predicted to function as a transmembrane protein that couples energy to transport of various molecules across membranes; RNAi experiments indicate that pgp-11 is required for efficient RNA interference in the germline; pgp-11 promoter-gfp fusio…
II	8008702	C	A	missense_variant	MODERATE	glna-2	WBGene00008435	DH11.1a.2	c.20C>A	p.Thr7Asn	20/1818	7/605
II	8025320	A	T	missense_variant	MODERATE	swsn-7	WBGene00007433	C08B11.3	c.2252T>A	p.Ile751Asn	2252/3735	751/1244
II	8048511	A	G	missense_variant	MODERATE	apn-1	WBGene00000151	T05H10.2.2	c.736A>G	p.Ile246Val	736/1191	246/396	apn-1 encodes a member of the AP (apurinic or apyrimidinic) endonuclease (endo IV) family of DNA repair enzymes; apn-1 activity is essential for DNA repair and maintaining genome integrity; APN-1 exhibits DNA repair activities including nucleotide incision and 3'- to 5'exonuclease activity; expression of an apn-1 cDNA can complement an apn1apn2tpp1 triply mutant S. cerevisiae strain deficient in …
II	8080160	A	C	missense_variant	MODERATE	K02C4.5	WBGene00010503	K02C4.5	c.762A>C	p.Lys254Asn	762/1269	254/422
II	8136516	C	T	missense_variant	MODERATE	ctns-1	WBGene00008052	C41C4.7b	c.301G>A	p.Asp101Asn	301/1125	101/374	ctns-1 encodes an ortholog of the human cystinosin (CTNS) gene, a lysosomal cystine transporter (LCT); in C. elegans, ctns-1 is required for the proper export of hydrolytic degradation products from lysosomes, specifically, for the efflux of cystine from lysosomes.
II	8139877	A	C	missense_variant	MODERATE	cdc-48.2	WBGene00008053	C41C4.8.2	c.1273A>C	p.Ile425Leu	1273/2433	425/810	cdc-48.2 encodes a AAA (ATPase associated with various cellular activities) ATPase that is one of two C. elegans p97/VCP/CDC48 homologs; cdc-48.2 acts redundantly with cdc-48.1 in endoplasmic reticulum-associated protein degradation (ERAD); in addition, cdc-48.1 and cdc-48.2 together provide an essential function during embryonic development; CDC-48.2 exhibits ATPase activity when expressed in vi…
II	8142704	C	A	missense_variant	MODERATE	F10B5.8	WBGene00008642	F10B5.8	c.501G>T	p.Met167Ile	501/1827	167/608
II	8160992	C	T	missense_variant	MODERATE	emb-27	WBGene00001281	F10B5.6	c.1042G>A	p.Val348Ile	1042/1968	348/655	emb-27 encodes a tetratricopeptide repeat (TPR)-containing protein that is the C. elegans ortholog of the anaphase-promoting complex (APC) subunit APC-6 (CDC16); required maternally and paternally, EMB-27 activity is essential for proper execution of the metaphase-to-anaphase transition during meiosis (both oogenesis and spermatogenesis) and mitosis (during germline proliferation); EMB-27 activit…
II	8169402	A	C	missense_variant	MODERATE	T05C12.11	WBGene00011473	T05C12.11a	c.243T>G	p.Asn81Lys	243/864	81/287
II	8173823	T	A	missense_variant	MODERATE	T05C12.1	WBGene00011466	T05C12.1	c.74T>A	p.Leu25His	74/978	25/325

## Sheet: chr III variants
#https://www.elegansvariation.org/data/release/20180527
CHROM	POS	REF	ALT	effect	impact	gene_name	gene_id	feature_id	nt_change	aa_change	distance_to_feature	protein_position	Description
III	7631003	G	A	missense_variant&splice_region_variant	MODERATE	fbn-1	WBGene00022816	ZK783.1i	c.3467G>A	p.Ser1156Asn	3467/8304	1156/2767	fbn-1 encodes a protein homologous to the human extracellular matrix protein fibrillin-1 (FBN1); in C. elegans, fbn-1 activity is required for completion of molting, particularly the L3/L4 or L4/Adult molts.
III	7634454	A	T	missense_variant	MODERATE	fbn-1	WBGene00022816	ZK783.1j	c.6436A>T	p.Ile2146Phe	6436/6612	2146/2203	fbn-1 encodes a protein homologous to the human extracellular matrix protein fibrillin-1 (FBN1); in C. elegans, fbn-1 activity is required for completion of molting, particularly the L3/L4 or L4/Adult molts.
III	7634539	T	C	missense_variant	MODERATE	fbn-1	WBGene00022816	ZK783.1j	c.6521T>C	p.Val2174Ala	6521/6612	2174/2203	fbn-1 encodes a protein homologous to the human extracellular matrix protein fibrillin-1 (FBN1); in C. elegans, fbn-1 activity is required for completion of molting, particularly the L3/L4 or L4/Adult molts.
III	7640351	A	G	missense_variant	MODERATE	fbn-1	WBGene00022816	ZK783.1i	c.8099A>G	p.Asp2700Gly	8099/8304	2700/2767	fbn-1 encodes a protein homologous to the human extracellular matrix protein fibrillin-1 (FBN1); in C. elegans, fbn-1 activity is required for completion of molting, particularly the L3/L4 or L4/Adult molts.
III	7642190	G	A	missense_variant	MODERATE	ZK783.t1	WBGene00023219	ZK783.t1	c.40C>T	p.His14Tyr	40/72	14/23
III	7648798	C	A	missense_variant	MODERATE	ZK783.6	WBGene00044448	ZK783.6	c.11C>A	p.Ala4Glu	11/1062	4/353
III	7648907	C	T	missense_variant	MODERATE	ZK783.6	WBGene00044448	ZK783.6	c.77C>T	p.Thr26Met	77/1062	26/353
III	7649215	C	CAGCAGCAGGCCCCAGATGT,CAGCAGCAGGCCCCCGATGT	frameshift_variant	HIGH	ZK783.6	WBGene00044448	ZK783.6	c.401_402insTGTAGCAGCAGGCCCCAGA	p.Glu134fs	402/1062	134/353
III	7663082	A	G	missense_variant	MODERATE	C18H2.1	WBGene00015988	C18H2.1	c.151A>G	p.Ile51Val	151/5313	51/1770
III	7663508	T	C	missense_variant	MODERATE	C18H2.1	WBGene00015988	C18H2.1	c.577T>C	p.Phe193Leu	577/5313	193/1770
III	7663991	A	G	missense_variant	MODERATE	C18H2.1	WBGene00015988	C18H2.1	c.1060A>G	p.Lys354Glu	1060/5313	354/1770
III	7667860	T	C	missense_variant&splice_region_variant	MODERATE	C18H2.1	WBGene00015988	C18H2.1	c.3664T>C	p.Ser1222Pro	3664/5313	1222/1770
III	7669689	G	A	stop_gained	HIGH	C18H2.1	WBGene00015988	C18H2.1	c.4182G>A	p.Trp1394*	4182/5313	1394/1770
III	7669697	A	C	missense_variant	MODERATE	C18H2.1	WBGene00015988	C18H2.1	c.4190A>C	p.Tyr1397Ser	4190/5313	1397/1770
III	7669844	G	T	missense_variant	MODERATE	C18H2.1	WBGene00015988	C18H2.1	c.4337G>T	p.Arg1446Met	4337/5313	1446/1770
III	7671312	A	C	missense_variant	MODERATE	C18H2.1	WBGene00015988	C18H2.1	c.4826A>C	p.Asn1609Thr	4826/5313	1609/1770
III	7671425	T	A	missense_variant	MODERATE	C18H2.1	WBGene00015988	C18H2.1	c.4864T>A	p.Ser1622Thr	4864/5313	1622/1770
III	7671443	T	G	missense_variant	MODERATE	C18H2.1	WBGene00015988	C18H2.1	c.4882T>G	p.Tyr1628Asp	4882/5313	1628/1770
III	7671503	A	T	missense_variant	MODERATE	C18H2.1	WBGene00015988	C18H2.1	c.4942A>T	p.Asn1648Tyr	4942/5313	1648/1770
III	7691282	T	C	missense_variant	MODERATE	C18H2.5	WBGene00015992	C18H2.5	c.2324A>G	p.Lys775Arg	2324/3588	775/1195
III	7691334	T	A	missense_variant	MODERATE	C18H2.5	WBGene00015992	C18H2.5	c.2272A>T	p.Thr758Ser	2272/3588	758/1195
III	7691398	C	A	missense_variant	MODERATE	C18H2.5	WBGene00015992	C18H2.5	c.2208G>T	p.Lys736Asn	2208/3588	736/1195
III	7712835	G	A	missense_variant	MODERATE	C03B8.3	WBGene00015386	C03B8.3	c.298G>A	p.Asp100Asn	298/744	100/247
III	7735036	G	A	missense_variant	MODERATE	ncl-1	WBGene00003559	ZK112.2g	c.1344G>A	p.Met448Ile	1344/2556	448/851	ncl-1 encodes a cytoplasmic B-box zinc finger protein that negatively regulates rRNA and 5S RNA transcription, nucleolus size, and body size; NCL-1 is orthologous to Drosophila BRAIN TUMOR (BRAT), and ncl-1 mutants can be rescued by brat transgenes; NCL-1 is required for the normally small size of neuronal, muscle, and hypodermal nucleoli, and is already active in 4-cell embryos; NCL-1 may be a r…
III	7740073	A	G	missense_variant	MODERATE	ZK112.6	WBGene00022662	ZK112.6	c.278T>C	p.Val93Ala	278/450	93/149
III	7742102	T	G	missense_variant	MODERATE	cdh-3	WBGene00000395	ZK112.7	c.9441A>C	p.Gln3147His	9441/10086	3147/3361	cdh-3 encodes a member of the cadherin superfamily that affects morphogenesis of tail epithelia and excretory function; expressed predominantly in developing epithelial cells, and also expressed in the AC, excretory cell, various neurons, and vulval cells during different stages of development.
III	7743740	T	G	missense_variant	MODERATE	cdh-3	WBGene00000395	ZK112.7	c.8093A>C	p.Asn2698Thr	8093/10086	2698/3361	cdh-3 encodes a member of the cadherin superfamily that affects morphogenesis of tail epithelia and excretory function; expressed predominantly in developing epithelial cells, and also expressed in the AC, excretory cell, various neurons, and vulval cells during different stages of development.
III	7743882	G	T	missense_variant	MODERATE	cdh-3	WBGene00000395	ZK112.7	c.7951C>A	p.Pro2651Thr	7951/10086	2651/3361	cdh-3 encodes a member of the cadherin superfamily that affects morphogenesis of tail epithelia and excretory function; expressed predominantly in developing epithelial cells, and also expressed in the AC, excretory cell, various neurons, and vulval cells during different stages of development.
III	7744166	G	A	missense_variant	MODERATE	cdh-3	WBGene00000395	ZK112.7	c.7739C>T	p.Thr2580Ile	7739/10086	2580/3361	cdh-3 encodes a member of the cadherin superfamily that affects morphogenesis of tail epithelia and excretory function; expressed predominantly in developing epithelial cells, and also expressed in the AC, excretory cell, various neurons, and vulval cells during different stages of development.
III	7744971	G	A	missense_variant	MODERATE	cdh-3	WBGene00000395	ZK112.7	c.6980C>T	p.Ala2327Val	6980/10086	2327/3361	cdh-3 encodes a member of the cadherin superfamily that affects morphogenesis of tail epithelia and excretory function; expressed predominantly in developing epithelial cells, and also expressed in the AC, excretory cell, various neurons, and vulval cells during different stages of development.
III	7746798	C	T	missense_variant	MODERATE	cdh-3	WBGene00000395	ZK112.7	c.5380G>A	p.Glu1794Lys	5380/10086	1794/3361	cdh-3 encodes a member of the cadherin superfamily that affects morphogenesis of tail epithelia and excretory function; expressed predominantly in developing epithelial cells, and also expressed in the AC, excretory cell, various neurons, and vulval cells during different stages of development.
III	7759822	A	C	missense_variant	MODERATE	pcp-1	WBGene00003956	ZK112.1.2	c.622A>C	p.Asn208His	622/1698	208/565	pcp-1 encodes a predicted prolylcarboxypeptidase (PRCP); by homology, PCP-1 is predicted to function as a lysosomal serine-type peptidase that hydrolyzes proteins containing a penultimate proline residue.
III	7760236	A	C	missense_variant	MODERATE	pcp-1	WBGene00003956	ZK112.1.2	c.989A>C	p.Lys330Thr	989/1698	330/565	pcp-1 encodes a predicted prolylcarboxypeptidase (PRCP); by homology, PCP-1 is predicted to function as a lysosomal serine-type peptidase that hydrolyzes proteins containing a penultimate proline residue.
III	7762255	C	T	missense_variant	MODERATE	mtx-2	WBGene00022516	ZC97.1a.2	c.608G>A	p.Ser203Asn	608/783	203/260
III	6980820	C	A	missense_variant	MODERATE	ZK686.3	WBGene00022793	ZK686.3	c.816G>T	p.Gln272His	816/996	272/331	ZK686.3 is orthologous to the putative tumor suppressor candidate 3 (TUSC3); TUSC3 is involved in plasma membrane magnesium ion transport; ZK686.3 is also orthologous to the S. cerevisiae dolichyl-diphosphooligosaccharide-protein glycotransferase gamma chain (34-kD) subunit, OST3.
III	7771655	C	A	missense_variant	MODERATE	ZK686.6	WBGene00044799	ZK686.6	c.857G>T	p.Arg286Leu	857/921	286/306
III	7771668	T	C	missense_variant	MODERATE	ZK686.6	WBGene00044799	ZK686.6	c.844A>G	p.Thr282Ala	844/921	282/306
III	7771766	G	A	missense_variant	MODERATE	ZK686.6	WBGene00044799	ZK686.6	c.746C>T	p.Thr249Ile	746/921	249/306
III	7771854	G	T	missense_variant	MODERATE	ZK686.6	WBGene00044799	ZK686.6	c.658C>A	p.Leu220Ile	658/921	220/306
III	7771893	C	T	missense_variant	MODERATE	ZK686.6	WBGene00044799	ZK686.6	c.619G>A	p.Glu207Lys	619/921	207/306
III	7771904	A	T	missense_variant	MODERATE	ZK686.6	WBGene00044799	ZK686.6	c.608T>A	p.Val203Asp	608/921	203/306
III	7772000	T	G	missense_variant	MODERATE	ZK686.6	WBGene00044799	ZK686.6	c.512A>C	p.Asp171Ala	512/921	171/306
III	7772022	C	A	missense_variant	MODERATE	ZK686.6	WBGene00044799	ZK686.6	c.490G>T	p.Ala164Ser	490/921	164/306
III	7772230	A	C	missense_variant	MODERATE	ZK686.6	WBGene00044799	ZK686.6	c.330T>G	p.Asn110Lys	330/921	110/306
III	7772231	T	G	missense_variant	MODERATE	ZK686.6	WBGene00044799	ZK686.6	c.329A>C	p.Asn110Thr	329/921	110/306
III	7772319	T	C	missense_variant	MODERATE	ZK686.6	WBGene00044799	ZK686.6	c.241A>G	p.Ile81Val	241/921	81/306
III	7772355	CCTGCG	C	frameshift_variant	HIGH	ZK686.6	WBGene00044799	ZK686.6	c.200_204delCGCAG	p.Ser67fs	200/921	67/306
III	7772403	C	A	missense_variant	MODERATE	ZK686.6	WBGene00044799	ZK686.6	c.157G>T	p.Val53Leu	157/921	53/306
III	7772491	C	G	missense_variant	MODERATE	ZK686.6	WBGene00044799	ZK686.6	c.69G>C	p.Gln23His	69/921	23/306
III	7772501	G	A	missense_variant	MODERATE	ZK686.6	WBGene00044799	ZK686.6	c.59C>T	p.Ser20Leu	59/921	20/306
III	7772529	C	A	stop_gained	HIGH	ZK686.6	WBGene00044799	ZK686.6	c.31G>T	p.Glu11*	31/921	11/306
III	7772531	C	T	missense_variant	MODERATE	ZK686.6	WBGene00044799	ZK686.6	c.29G>A	p.Arg10Lys	29/921	10/306
III	7775158	A	T	missense_variant	MODERATE	bath-15	WBGene00015590	C08C3.2.2	c.713T>A	p.Phe238Tyr	713/936	238/311
III	7775479	A	C	missense_variant&splice_region_variant	MODERATE	bath-15	WBGene00015590	C08C3.2.2	c.488T>G	p.Leu163Arg	488/936	163/311
III	7878493	T	G	missense_variant&splice_region_variant	MODERATE	sup-18	WBGene00015334	C02C2.5	c.244A>C	p.Lys82Gln	244/978	82/325
III	7886114	A	G	missense_variant	MODERATE	ZK688.5	WBGene00022800	ZK688.5d	c.4429T>C	p.Tyr1477His	4429/4794	1477/1597
III	7895824	A	C	stop_lost	HIGH	ZK688.10	WBGene00044447	ZK688.10	c.817T>G	p.Ter273Gluext*?	817/819	273/272
III	7919657	C	T	missense_variant	MODERATE	tag-250	WBGene00016203	C29E4.5a	c.1148G>A	p.Ser383Asn	1148/1881	383/626
III	7928330	T	A	missense_variant	MODERATE	C29E4.13	WBGene00043051	C29E4.13b	c.132A>T	p.Lys44Asn	132/945	44/314
III	7931505	G	A	missense_variant	MODERATE	npp-15	WBGene00003801	C29E4.4	c.2170G>A	p.Gly724Arg	2170/3390	724/1129
III	7938412	A	G	missense_variant	MODERATE	C29E4.10	WBGene00016207	C29E4.10	c.407A>G	p.Asn136Ser	407/1938	136/645
III	7942454	A	G	missense_variant	MODERATE	kle-2	WBGene00016202	C29E4.2	c.658A>G	p.Lys220Glu	658/2466	220/821
III	7945744	C	T	missense_variant	MODERATE	gsto-1	WBGene00016204	C29E4.7	c.604G>A	p.Glu202Lys	604/753	202/250
III	7949451	C	T	missense_variant	MODERATE	col-90	WBGene00000665	C29E4.1	c.562C>T	p.Pro188Ser	562/918	188/305
III	7965156	C	T,A	stop_gained	HIGH	F54H12.2	WBGene00018842	F54H12.2	c.576C>A	p.Tyr192*	576/1260	192/419
III	7965177	C	G,T	missense_variant	MODERATE	F54H12.2	WBGene00018842	F54H12.2	c.597C>G	p.Phe199Leu	597/1260	199/419
III	7965378	A	T	missense_variant	MODERATE	F54H12.2	WBGene00018842	F54H12.2	c.798A>T	p.Arg266Ser	798/1260	266/419
III	7965435	AC	A	frameshift_variant	HIGH	F54H12.2	WBGene00018842	F54H12.2	c.857delC	p.Pro286fs	857/1260	286/419
III	7965466	G	A	missense_variant	MODERATE	F54H12.2	WBGene00018842	F54H12.2	c.886G>A	p.Asp296Asn	886/1260	296/419
III	7968339	G	A	missense_variant	MODERATE	F54H12.8	WBGene00045247	F54H12.8	c.665C>T	p.Thr222Ile	665/1713	222/570
III	7973042	G	T	missense_variant	MODERATE	eef-1B.1	WBGene00018846	F54H12.6	c.111C>A	p.Phe37Leu	111/642	37/213
III	7978537	T	C	missense_variant	MODERATE	C06G4.t1	WBGene00022917	C06G4.t1	c.7A>G	p.Ile3Val	26846	44986
III	7983254	G	T	missense_variant	MODERATE	clp-1	WBGene00000542	C06G4.2b.3	c.703G>T	p.Asp235Tyr	703/2214	235/737
III	7984833	A	G	missense_variant	MODERATE	clp-1	WBGene00000542	C06G4.2b.3	c.1736A>G	p.Lys579Arg	1736/2214	579/737
III	7992819	A	G	missense_variant	MODERATE	npr-17	WBGene00015559	C06G4.5	c.632T>C	p.Met211Thr	632/1311	211/436
III	8017923	AAGTTTGG	A	frameshift_variant	HIGH	lin-36	WBGene00003021	F44B9.6	c.2344_2350delCCAAACT	p.Pro782fs	2344/2889	782/962
III	8018436	G	T	missense_variant	MODERATE	lin-36	WBGene00003021	F44B9.6	c.1904C>A	p.Thr635Lys	1904/2889	635/962
III	8028569	G	T	missense_variant	MODERATE	F44B9.8	WBGene00018409	F44B9.8	c.853C>A	p.Gln285Lys	853/1107	285/368
III	8266098	A	G	missense_variant	MODERATE	mrps-9	WBGene00017319	F09G8.3	c.37A>G	p.Met13Val	37/1179	13/392
III	8267177	G	A	missense_variant	MODERATE	mrps-9	WBGene00017319	F09G8.3	c.767G>A	p.Arg256Gln	767/1179	256/392
III	8304308	G	A	missense_variant	MODERATE	mig-10	WBGene00003243	F10E9.6b.2	c.1193G>A	p.Cys398Tyr	1193/1953	398/650	mig-1 encodes proteins that contain, from N- to C-terminus, an RA-like (Ras association) domain, a PH (pleckstrin homology) domain, and a proline-rich motif, and that are homologous to the vertebrate RIAM, lamellopodin, and Grb7, Grb1, and Grb14 cytoplasmic adaptor proteins; during development, mig-1 activity is required for cell migration and for outgrowth of axons and excretory cell canals; in …
III	8311083	A	G	missense_variant	MODERATE	F10E9.3	WBGene00017355	F10E9.3	c.76A>G	p.Lys26Glu	76/1089	26/362
III	8365279	T	C	missense_variant	MODERATE	R05D3.3	WBGene00019878	R05D3.3.3	c.358T>C	p.Ser120Pro	358/1266	120/421
III	8389578	T	A	missense_variant	MODERATE	ZK353.4	WBGene00022700	ZK353.4	c.62A>T	p.Glu21Val	62/873	21/290
III	8410036	G	A	missense_variant&splice_region_variant	MODERATE	ZK353.9	WBGene00022704	ZK353.9	c.109G>A	p.Val37Ile	109/627	37/208
III	8422218	G	A	missense_variant	MODERATE	sor-1	WBGene00023405	ZK1236.3b	c.2280G>A	p.Met760Ile	2280/2433	760/810
III	8432896	T	G	missense_variant	MODERATE	ZK1236.9	WBGene00044588	ZK1236.9a	c.348A>C	p.Glu116Asp	348/570	116/189	ZK1236.9 encodes a protein with no obvious non-nematode homologs; eitherZK1236.9, or ZK1236.5, or both proteins weakly inhibit DHC-1 in vivo; likewise, either ZK1236.9, or ZK1236.5, or both proteins are required inmass RNAi assays for normal osmoregulation and normally rapid growth.
III	8445215	CCAT	C	disruptive_inframe_deletion	MODERATE	hsp-110	WBGene00016250	C30C11.4.2	c.1421_1423delATG	p.Asp474del	1421/2331	474/776	C3C11.4 encodes a member of the Hsp7 family of heat shock proteins; loss of C3C11.4 activity via large-scale RNAi screens results in a variety of defects including embryonic and larval lethality, slow growth rates, and locomotory and morphological defects; in addition loss of C3C11.4 has been reported to result in a small but reproducible reduction in adult lifespan in otherwise long-lived animal…
III	8445217	ATCG	A	disruptive_inframe_deletion	MODERATE	hsp-110	WBGene00016250	C30C11.4.2	c.1419_1421delCGA	p.Asp474del	1419/2331	473/776	C3C11.4 encodes a member of the Hsp7 family of heat shock proteins; loss of C3C11.4 activity via large-scale RNAi screens results in a variety of defects including embryonic and larval lethality, slow growth rates, and locomotory and morphological defects; in addition loss of C3C11.4 has been reported to result in a small but reproducible reduction in adult lifespan in otherwise long-lived animal…
III	8477639	A	C	missense_variant	MODERATE	mig-39	WBGene00018369	F42H10.5b	c.2441A>C	p.Asp814Ala	2441/2556	814/851
III	8490822	C	T	missense_variant	MODERATE	F42H10.2	WBGene00018366	F42H10.2	c.178C>T	p.His60Tyr	178/348	60/115
III	8525746	T	C	missense_variant	MODERATE	ZC21.3	WBGene00022505	ZC21.3c	c.299T>C	p.Ile100Thr	299/729	100/242	ZC21.3 encodes a protein predicted to contain a glutamine/asparagine (Q/N)-rich ('prion') domain, by the algorithm of Michelitsch and Weissman (as of the WS77 release of WormBase, i.e., in wormpep77).
III	8528069	G	A	missense_variant	MODERATE	ZC21.3	WBGene00022505	ZC21.3a	c.475G>A	p.Val159Ile	475/966	159/321	ZC21.3 encodes a protein predicted to contain a glutamine/asparagine (Q/N)-rich ('prion') domain, by the algorithm of Michelitsch and Weissman (as of the WS77 release of WormBase, i.e., in wormpep77).
III	8536762	G	T	missense_variant	MODERATE	trp-1	WBGene00006614	ZC21.2b	c.158G>T	p.Ser53Ile	158/3144	53/1047	trp-1 encodes a transient receptor potential (TRP) channel that, along with TRP-2 and SPE-41, constitutes the three C. elegans members of the TRPC subfamily; trp-1, along with trp-2, control nicotine-dependent behavior; a TRP-1::GFP reporter fusion is expressed in motor neurons, interneurons, vulval and intestinal muscles, and the BAG sensory neuron.
III	8542215	A	T	missense_variant	MODERATE	trp-1	WBGene00006614	ZC21.2a	c.2780A>T	p.Tyr927Phe	2780/3084	927/1027	trp-1 encodes a transient receptor potential (TRP) channel that, along with TRP-2 and SPE-41, constitutes the three C. elegans members of the TRPC subfamily; trp-1, along with trp-2, control nicotine-dependent behavior; a TRP-1::GFP reporter fusion is expressed in motor neurons, interneurons, vulval and intestinal muscles, and the BAG sensory neuron.
III	8552616	A	G	missense_variant	MODERATE	C02D5.4	WBGene00043097	C02D5.4	c.31A>G	p.Ile11Val	31/765	11/254
III	8555640	A	G	missense_variant	MODERATE	gsto-2	WBGene00015337	C02D5.3.2	c.724A>G	p.Ser242Gly	724/765	242/254	C2D5.3 is predicted to encode, by alternative splicing and an internal promoter, three partially non-overlapping putative omega-class glutathione transferases (GST; EC 2.5.1.18) which, like their paralog GSTO-1, might have thiol oxidoreductase and dehydroascorbate reductase activity; other C2D5.3 paralogs include GST-44 and K1F12.4; C2D5.3 has no obvious function in mass RNAi assays.
III	8561483	A	T	missense_variant	MODERATE	acdh-6	WBGene00015335	C02D5.1	c.247A>T	p.Thr83Ser	247/1227	83/408
III	8561600	C	G	missense_variant	MODERATE	acdh-6	WBGene00015335	C02D5.1	c.364C>G	p.Gln122Glu	364/1227	122/408
III	8562346	G	A	missense_variant	MODERATE	acdh-6	WBGene00015335	C02D5.1	c.982G>A	p.Ala328Thr	982/1227	328/408
III	8590978	A	T	missense_variant	MODERATE	fipr-16	WBGene00015521	C06E1.6	c.5T>A	p.Ile2Asn	5/150	17930
III	8591928	T	G	missense_variant	MODERATE	C06E1.7	WBGene00015522	C06E1.7	c.745A>C	p.Ile249Leu	745/1098	249/365
III	8592779	C	T	missense_variant	MODERATE	C06E1.7	WBGene00015522	C06E1.7	c.128G>A	p.Arg43Lys	128/1098	43/365
III	8596023	T	A	missense_variant	MODERATE	ztf-30	WBGene00015523	C06E1.8	c.853A>T	p.Arg285Trp	853/1194	285/397
III	8608646	C	T	missense_variant	MODERATE	C06E1.9	WBGene00015524	C06E1.9	c.590G>A	p.Ser197Asn	590/1932	197/643
III	8608725	G	T	missense_variant	MODERATE	C06E1.9	WBGene00015524	C06E1.9	c.511C>A	p.Leu171Ile	511/1932	171/643
III	8612723	A	G	missense_variant	MODERATE	rha-2	WBGene00015525	C06E1.10	c.1499T>C	p.Val500Ala	1499/3447	500/1148	rha-2 encodes a DEAH helicase orthologous to the Drosophila KURZ, the human KIAA1517, and the S. cerevisiae ECM16 proteins; rha-2 functions in a number of different biological processes, including germline development, body wall muscle organization, and adult lifespan determination; RHA-2 can be phosphorylated by murine ERK2 in vitro, suggesting that it is a substrate for the RTK-RAS-ERK pathway …
III	8613943	CCTTCTT	CCTT,C,CCTTCTTCTTCTT,CCTTCTTCTT	disruptive_inframe_deletion	MODERATE	rha-2	WBGene00015525	C06E1.10	c.455_460delAAGAAG	p.Glu152_Glu153del	455/3447	152/1148	rha-2 encodes a DEAH helicase orthologous to the Drosophila KURZ, the human KIAA1517, and the S. cerevisiae ECM16 proteins; rha-2 functions in a number of different biological processes, including germline development, body wall muscle organization, and adult lifespan determination; RHA-2 can be phosphorylated by murine ERK2 in vitro, suggesting that it is a substrate for the RTK-RAS-ERK pathway …
III	8614818	GACATGTTTC	G	conservative_inframe_deletion	MODERATE	C06E1.11	WBGene00015526	C06E1.11	c.1051_1059delGAAACATGT	p.Glu351_Cys353del	1051/1116	351/371
III	8614825	TTCACATGTA	T	disruptive_inframe_deletion	MODERATE	C06E1.11	WBGene00015526	C06E1.11	c.1044_1052delTACATGTGA	p.Thr349_Glu351del	1044/1116	348/371
III	8614826	TCACATGTAG	T	disruptive_inframe_deletion	MODERATE	C06E1.11	WBGene00015526	C06E1.11	c.1043_1051delCTACATGTG	p.Thr348_Glu351delinsLys	1043/1116	348/371
III	8614827	C	G	missense_variant	MODERATE	C06E1.11	WBGene00015526	C06E1.11	c.1051G>C	p.Glu351Gln	1051/1116	351/371
III	8616104	G	GTGGT	frameshift_variant	HIGH	C06E1.11	WBGene00015526	C06E1.11	c.106_107insACCA	p.Thr36fs	106/1116	36/371
III	8617138	T	A	missense_variant	MODERATE	C13G5.2	WBGene00015747	C13G5.2.2	c.859A>T	p.Ser287Cys	859/1056	287/351
III	8617550	T	TAATGTGATGGA	frameshift_variant	HIGH	C13G5.2	WBGene00015747	C13G5.2.2	c.485_495dupTCCATCACATT	p.Asn166fs	495/1056	165/351
III	8617557	A	ATGGAAATGTGC,ATGGAAATGTGT,ATGGAAATGTGG	frameshift_variant	HIGH	C13G5.2	WBGene00015747	C13G5.2.2	c.488_489insACACATTTCCA	p.His163fs	488/1056	163/351
III	8617561	A	AAATGTGATGGT,AAATGTGATGGG,AAATGTGTTGGT,AAATGTGATGGC	frameshift_variant	HIGH	C13G5.2	WBGene00015747	C13G5.2.2	c.484_485insACCAACACATT	p.Phe162fs	484/1056	162/351
III	8626441	C	A	missense_variant	MODERATE	polk-1	WBGene00017696	F22B7.6b	c.1356G>T	p.Met452Ile	1356/1392	452/463	polk-1 encodes a putative DNA polymerase kappa orthologous to humam POLK (OMIM:6565); POLK-1 promotes lagging-strand synthesis through G/C rich sequences, and counteracts sensitivity to MMS mutagenesis in embryos; polk-1(RNAi) enhances the mutator phenotype of dog-1(gk1) 2.3-fold.
III	8629332	C	T	missense_variant	MODERATE	gpr-1	WBGene00001688	F22B7.13	c.325C>T	p.Pro109Ser	325/1578	109/525	gpr-1 encodes an extremely similar (97% identity) paralog of GPR-2; GPR-1(and GPR-2) proteins have two N-terminal tetratricopeptide-like motifs anda C-terminal GoLoco/GPR (G protein regulatory) motif, the latter of whichhas also been found in mammalian AGS3 and Drosophila Pins; GPR-1 isrequired for normally asymmetrical cleavage of one-cell embryos; GPR-1 andGPR-2 form a high molecular weight (~7…
III	8630315	G	A	missense_variant	MODERATE	gpr-1	WBGene00001688	F22B7.13	c.1258G>A	p.Glu420Lys	1258/1578	420/525	gpr-1 encodes an extremely similar (97% identity) paralog of GPR-2; GPR-1(and GPR-2) proteins have two N-terminal tetratricopeptide-like motifs anda C-terminal GoLoco/GPR (G protein regulatory) motif, the latter of whichhas also been found in mammalian AGS3 and Drosophila Pins; GPR-1 isrequired for normally asymmetrical cleavage of one-cell embryos; GPR-1 andGPR-2 form a high molecular weight (~7…
III	8632695	C	T	missense_variant	MODERATE	dnj-10	WBGene00001028	F22B7.5b	c.1157C>T	p.Thr386Met	1157/1341	386/446	This gene encodes a protein containing a DnaJ ('J') domain that is predicted to be mitochondrial.
III	8649122	T	A	missense_variant	MODERATE	F22B7.3	WBGene00017694	F22B7.3	c.60T>A	p.His20Gln	60/300	20/99
III	8685893	G	A	missense_variant	MODERATE	anmt-1	WBGene00015124	B0303.2.2	c.508G>A	p.Val170Ile	508/822	170/273
III	8686016	A	T	missense_variant	MODERATE	anmt-1	WBGene00015124	B0303.2.2	c.631A>T	p.Ile211Phe	631/822	211/273
III	8693701	G	C	missense_variant	MODERATE	B0303.7	WBGene00015128	B0303.7a	c.47G>C	p.Cys16Ser	47/1482	16/493
III	8698863	C	T	missense_variant	MODERATE	B0303.7	WBGene00015128	B0303.7b	c.1073C>T	p.Ala358Val	1073/1404	358/467
III	8754489	C	T	missense_variant	MODERATE	ZK370.8	WBGene00022722	ZK370.8	c.211G>A	p.Val71Ile	211/1665	71/554	tomm-70 localizes to the mitochondrion; is expressed in the muscle cell and the tail.
III	8754647	C	A	missense_variant	MODERATE	ZK370.8	WBGene00022722	ZK370.8	c.99G>T	p.Lys33Asn	99/1665	33/554	tomm-70 localizes to the mitochondrion; is expressed in the muscle cell and the tail.
III	8756959	C	G	missense_variant	MODERATE	sma-2	WBGene00004856	ZK370.2.2	c.1214C>G	p.Ser405Cys	1214/1257	405/418	sma-2 encodes, along with sma-3 and sma-4, one of three C. elegans Smad proteins, with SMA-2 and SMA-3 most closely related to receptor-regulated Smads (R-Smads) and SMA-4 more closely related to co-mediator Smads (CoSmads); during development, SMA-2 functions in a TGF-beta signaling pathway to regulate body size and specification of sensory structures in the male tail; sma-2, through this pathwa…
III	8774991	T	A	missense_variant	MODERATE	K02D10.1	WBGene00019301	K02D10.1b.2	c.277T>A	p.Leu93Ile	277/870	93/289
III	8792317	C	T	missense_variant	MODERATE	ztf-1	WBGene00018833	F54F2.5a	c.22G>A	p.Gly8Ser	22/1749	8/582	ztf-1 encodes a zinc-finger transcription factor; although a ztf-1 deletion mutation, tm2652, is homozygous viable, loss of ztf-1 activity via RNAi can partially suppress the embryonic lethality seen in par-2(it5ts) animals; expression of a ZTF-1::GFP fusion is restricted to a few head neurons in adults, while GFP is more broadly expressed, including in pharyngeal neurons and in the intestine, th…
III	8793347	C	T	missense_variant	MODERATE	zfp-1	WBGene00006975	F54F2.2b	c.361C>T	p.Arg121Cys	361/636	121/211	zfp-1 encodes a leucine zipper, zinc finger, and PHD/LAP domain (plant homeodomain/leukemia-associated protein)-containing protein homologous to human AF1 (OMIM:6249, which is involved in chromosomal translocations associated with acute leukemia); loss of zfp-1 activity via RNA-mediated interference (RNAi) results in suppression of RNAi, suggesting that ZFP-1 plays a role in gene silencing; based…
III	8804664	C	T	missense_variant	MODERATE	zfp-1	WBGene00006975	F54F2.2c	c.1393C>T	p.Pro465Ser	1393/1908	465/635	zfp-1 encodes a leucine zipper, zinc finger, and PHD/LAP domain (plant homeodomain/leukemia-associated protein)-containing protein homologous to human AF1 (OMIM:6249, which is involved in chromosomal translocations associated with acute leukemia); loss of zfp-1 activity via RNA-mediated interference (RNAi) results in suppression of RNAi, suggesting that ZFP-1 plays a role in gene silencing; based…
III	8847398	C	T	missense_variant	MODERATE	F44E2.7	WBGene00018420	F44E2.7d	c.262G>A	p.Ala88Thr	262/1410	88/469
III	8861460	T	G	splice_acceptor_variant&intron_variant	HIGH	plg-1	WBGene00004041	F44E2.11	n.238-1T>G	NA	NA	NA	plg-1 is defined by a single, autosomal dominant mutation that results in formation of a gelatinous copulatory plug over the vulva by males after mating; analysis of natural isolates of C. elegans indicates that formation of a copulatory plug does not occur in the standard laboratory strain, N2, but does occur in other isolates; in N2, the plg-1 gene, which can encode a protein with similarity to…
III	8891742	T	C	splice_donor_variant&intron_variant	HIGH	lnkn-1	WBGene00014023	ZK637.3	c.690+2T>C	NA	NA	NA	lnkn-1 encodes a conserved, single-pass type I transmembrane glycoprotein with seven atypical FG-GAP domains in the extracellular domain, which potentially folds into a beta-propeller structure resembling the alpha-integrin ligand-binding domain; LNKN-1 is necessary for attachment of the male linker cell to the developing vas deferens and thus for normal male gonad migration; LNKN-1 is also requi…
III	8903582	C	T	missense_variant	MODERATE	lin-9	WBGene00002998	ZK637.7a.1	c.340G>A	p.Ala114Thr	340/1929	114/642	lin-9 encodes two novel proteins that are conserved amongst C. elegans, Drosophila, plants, and vertebrates; lin-9 activity is required redundantly with activity of the synMuv A genes, such as lin-8, for negative regulation of the RTK/Ras-mediated signal transduction pathway that controls vulval development; in addition, lin-9 activity is required non-redundantly for hermaphrodite gonadal sheath …
III	8907770	T	G	missense_variant	MODERATE	unc-32	WBGene00006768	ZK637.8b	c.744T>G	p.His248Gln	744/2652	248/883	unc-32 encodes, by alternative splicing, six isoforms of an ortholog of subunit a of the membrane-bound (V) domain of vacuolar proton-translocating ATPase (V-ATPase); UNC-32 is orthologous to human ATP6N1A (OMIM:19213), ATP6VA2, ATP6VA4 (OMIM:65239, mutated in distal renal tubular acidosis), and TCIRG1 (OMIM:64592, mutated in osteopetrosis); one UNC-32 isoform is essential for locomotion and norm…
III	8914282	T	A	missense_variant	MODERATE	trxr-2	WBGene00014028	ZK637.10	c.408T>A	p.Asn136Lys	408/1512	136/503	trxr-2 encodes a thioredoxin reductase; TRXR-2 exhibits catalytic activity in vitro, reducing the redox-active disulfide bond of thioredoxin; large-scale expression studies indicate that a trxr-2::gfp reporter fusion is expressed in the intestine and in neurons.
III	8915145	G	A	missense_variant	MODERATE	trxr-2	WBGene00014028	ZK637.10	c.922G>A	p.Ala308Thr	922/1512	308/503	trxr-2 encodes a thioredoxin reductase; TRXR-2 exhibits catalytic activity in vitro, reducing the redox-active disulfide bond of thioredoxin; large-scale expression studies indicate that a trxr-2::gfp reporter fusion is expressed in the intestine and in neurons.
III	8917452	G	C	missense_variant	MODERATE	cdc-25.3	WBGene00000388	ZK637.11	c.397C>G	p.Gln133Glu	397/951	133/316	cdc-25.3 encodes a tyrosine phosphatase that is a member of the cell division cycle 25 (CDC25) family of cell cycle regulators that includes Schizosaccharomyces pombe CDC25 and Drosophila string; cdc-25.3 is one of four cdc-25 genes in C. elegans and while it is known to be expressed in hermaphrodites, the precise function of cdc-25.3 is not yet clear; cdc-25.3 may function redundantly with cdc-2…
