# Supplementary material for: Cryptic genetic variation in a heat shock protein modifies the outcome of a mutation affecting epidermal stem cell development in C. elegans
Source: Nat Commun. 2021 May 31;12:3263. doi: 10.1038/s41467-021-23567-1 (PMC8166903; doi:10.1038/s41467-021-23567-1)
Supplement: Supplementary file 6 — Supplementary Data 2 [file 41467_2021_23567_MOESM6_ESM.xlsx]

## Sheet: Sheet1
Strain	Genotype	Genetic background	Comments
JR667	unc-119(e2498::Tc1) III; wIs51 [scm::GFP + unc-119(+)] V	N2	Reference strain containing scm::GFP
MBA19	icbIR1(V, N2>JU2007) wIs51 [scm::GFP + unc-119(+)] V	JU2007	introgressed scm::GFP into JU2007
MBA79	eff-1(icb4) II; wIs51 [scm::GFP + unc-119(+)] V	N2	4x backcrossed EMS mutant
MBA290	egl-18(ga97) IV; wIs51 [scm::GFP + unc-119(+)] V	N2	ga97 mutation from CGC strain EW34
MBA231	icbIR2(V, N2>CB4856) vtIs1[dat-1p::GFP] wIs51[SCMp::GFP + unc-119(+)] V	CB4856	introgressed scm::GFP and dat-1::GFP into CB4856
MBA243	bro-1(icb45); wIs51[scm::GFP + unc-119(+)] V	JU2007	CRISPRed mutation without repair template
MBA256	icbIR2(V,N2>CB4856) wIs51[scm::GFP + unc-119(+)] V	CB4856	introgressed scm::GFP into CB4856
MBA267	egl-18(ok290)IV; wIs51 [scm::GFP + unc-119(+)] V	N2	ok290 deletion strain from CGC strain JR2370
MBA274	bro-1(icb45) I; wIs51[scm::GFP + unc-119(+)] V	CB4856	CRISPRed mutation without repair template
MBA333	icbIR9(IV, N2>JU2007); egl-18(ok290) IV; icbIR1(V,N2>JU2007) wIs51[scm::gfp + unc-119+] V	JU2007	introgressed ok290 mutation
MBA368	icbIR10(II, N2>JU2007); eff-1 (icb4); icbIR1(V, N2>JU2007) wIs51 [scm::GFP + unc-119(+)] V	JU2007	introgressed icb4 mutation
MBA411	icbIR7(IV;N2>CB4856); egl-18(ok290) IV; icbIR2(V;N2>CB4856) wIs51[scm::gfp + unc-119+] V	CB4856	introgressed ok290 mutation
MBA412	icbIR8(IV;N2>JU2007); egl-18(ga97) IV; icbIR1(V;N2>JU2007) wIs51[scm::gfp + unc-119+] V	JU2007	introgressed ga97 mutation
MBA413	icbIR6(IV;N2>CB4856); egl-18(ga97) IV; icbIR2(V;N2>CB4856) wIs51[scm::gfp + unc-119+] V	CB4856	introgressed ga97 mutation
MBA782	icbIR15(III;CB4856>N2); wIs51[scm::gfp + unc-119+] V	N2	NIL-III
MBA783	wIs51[scm::gfp + unc-119+] V; icbIR16(X;CB4856>N2)	N2	NIL-X
MBA784	icbIR13(II;CB4856>N2); egl-18(ga97) IV; wIs51[scm::gfp + unc-119+] V	N2	NIL-II
MBA785	icbIR14(II;CB4856>N2); egl-18(ga97) IV; wIs51[scm::gfp + unc-119+] V	N2	NIL-II
MBA786	icbIR15(III;CB4856>N2); egl-18(ga97) IV; wIs51[scm::gfp + unc-119+] V	N2	NIL-III
MBA787	egl-18(ga97) IV; wIs51[scm::gfp + unc-119+] V; icbIR16(X;CB4856>N2)	N2	NIL-X
MBA790	icbIR15(III;CB4856>N2); egl-18(ga97) IV; wIs51[scm::gfp + unc-119+] V; icbIR16(X;CB4856>N2)	N2	NIL-III,X
MBA789	icbIR22(II;CB4856>N2); egl-18(ga97) IV; wIs51[scm::gfp + unc-119+] V; icbIR16(X;CB4856>N2)	N2	NIL-II,X
MBA819	icbIR19(III;CB4856>N2); egl-18(ga97) IV; wIs51[scm::gfp + unc-119+] V	N2	NIL-III
MBA846	icbIR21(II;CB4856>N2); egl-18(ga97) IV; wIs51[scm::gfp + unc-119+] V	N2	NIL-II
MBA848	icbIR22(II;CB4856>N2); icbIR15(III;CB4856>N2); egl-18(ga97) IV; wIs51[scm::gfp + unc-119+] V; icbIR16(X;CB4856>N2)	N2	NIL-II,III,X
MBA862	icbIR22(II;CB4856>N2); icbIR15(III;CB4856>N2); egl-18(ga97) IV; wIs51[scm::gfp + unc-119+] V	N2	NIL-II,III
MBA938	icbIR22(II;CB4856>N2); icbIR31(III;CB4856>N2); wIs51[scm::gfp + unc-119+] V; icbIR16(X;CB4856>N2)	N2	NIL-II,III,X
MBA939	icbIR22(II;CB4856>N2); icbIR15(III;CB4856>N2); wIs51[scm::gfp + unc-119+] V	N2	NIL-II,III
MBA944	icbIR18(II;CB4856>N2); egl-18(ga97) IV; wIs51[scm::gfp + unc-119+] V	N2	NIL-II,X
MBA945	icbIR27(III;CB4856>N2); egl-18(ga97) IV; wIs51[scm::gfp + unc-119+] V	N2	NIL-III
MBA946	icbIR15(III;CB4856>N2); wIs51[scm::gfp + unc-119+] V; icbIR16(X;CB4856>N2)	N2	NIL-III,X
MBA947	icbIR22(II;CB4856>N2); wIs51[scm::gfp + unc-119+] V; icbIR16(X;CB4856>N2)	N2	NIL-II,X
MBA949	icbIR22(II;CB4856>N2); wIs51[scm::gfp + unc-119+] V	N2	NIL-II
MBA951	icbIR23(II;CB4856>N2); egl-18(ga97) IV; wIs51[scm::gfp + unc-119+] V	N2	NIL-II
MBA963	icbIR22(II;CB4856>N2); egl-18(ga97) IV; wIs51[scm::gfp + unc-119+] V	N2	NIL-II
MBA964	icbIR30(III;CB4856>N2); egl-18(ga97) IV; wIs51[scm::gfp + unc-119+] V	N2	NIL-III
MBA1005	icbIR33(II;CB4856>N2); egl-18(ga97) IV; wIs51[scm::gfp + unc-119+] V	N2	NIL-II
MBA1006	icbIR34(II;CB4856>N2); egl-18(ga97) IV; wIs51[scm::gfp + unc-119+] V	N2	NIL-II
MBA1012	icbIR35(II;CB4856>N2); egl-18(ga97) IV; wIs51[scm::gfp + unc-119+] V	N2	NIL-II
MBA1056	icbIR31(III;CB4856>N2); egl-18(ga97) IV; wIs51[scm::gfp + unc-119+] V	N2	NIL-III
MBA1131	sor-1(icb103) III; wIs51[scm::gfp + unc-119+] V	N2	CRISPR mutation with repair template
MBA1204	sor-1(icb103) III; egl-18(ga97) IV; wIs51[scm::gfp + unc-119+] V	N2	CRISPRed mutation with repair template
MBA1095	hsp-110(icb110) III; egl-18(ga97) IV; wIs51[scm::GFP + unc-119(+)] V	N2	CRISPRed mutation with repair template
MBA1096	hsp-110(icb110) III; wIs51[scm::GFP + unc-119(+)] V	N2	CRISPRed mutation with repair template
MBA508	mfIR24(I;LSJ1>N2); egl-18(ga97) IV; wIs51[scm::GFP + unc-119(+)] V	N2	Carries nath-10(haw6805) allele, not mfP17 nor mfP18 (N2 alleles).
JU2041	mfIR24(I;LSJ1>N2)	N2	Carries nath-10(haw6805) allele, not mfP17 nor mfP18 (N2 alleles).
MBA845	icbIR20(II?;N2>CB4856) huIs154[pes-10::TCFenh::NLS-GFP;dpy-20(+)]	CB4856	POPHHOP reporter strain introgressed in CB4856. Empircally thought to be on chr II (not mapped)
MBA804	huIs154[pes-10::TCFenh::NLS-GFP;dpy-20(+)]	N2	POPHHOP reporter strain KN2227 backcrossed twice
MBA1220	egl-18(n474) IV; wIs51[SCMp::GFP + unc-119(+)] V	N2	Used as an additional strong loss-of-function allele of egl-18
MBA1221	egl-18(n162) IV; wIs51[SCMp::GFP + unc-119(+)] V	N2	Used as an additional strong loss-of-function allele of egl-18
MBA450	lin-17(n671) I; wIs51[SCMp::GFP + unc-119(+)] V	N2	used to assess interaction with hsp-110
MBA521	egl-20(hu105) IV; wIs51[SCMp::GFP + unc-119(+)] V	N2	used to assess interaction with hsp-110
MBA836	wIs51[SCMp::GFP + unc-119(+)] V; bar-1(ga80) X	N2	used to assess interaction with hsp-110
