# Supplementary material for: Cryptic genetic variation in a heat shock protein modifies the outcome of a mutation affecting epidermal stem cell development in C. elegans
Source: Nat Commun. 2021 May 31;12:3263. doi: 10.1038/s41467-021-23567-1 (PMC8166903; doi:10.1038/s41467-021-23567-1)
Supplement: Supplementary file 7 — Supplementary Data 3 [file 41467_2021_23567_MOESM7_ESM.xlsx]

## Sheet: primers
Oligo	Sequence(5'-3')	Use
egl-18seqF1	AATGACGGAAACGAGACCAG	For ga97 and ok290 genotyping
egl-18seqR1	AAAGGTTCTGCGCCTCTGTA	For ga97 genotyping
egl-18_ok290_R	gcgaactccgatcatagagc	For ok290 genotyping used with egl-18seqF1
dpy-10CrispF1	GCTACCATAGGCACCACGAGGTTTTAGAGCTAGAAATAGCAAGTTA	co-CRISPR cloning
dpy-10CrispR1	CTCGTGGTGCCTATGGTAGCAAACATTTAGATTTGCAATTCAATTATATAG	co-CRISPR cloning
dpy-10repair	CACTTGAACTTCAATACGGCAAGATGAGAATGACTGGAAACCGTACCGCATGCGGTGCCTATGGTAGCGGAGCTTCACATGGCTTCAGACCAACAGCCTAT	co-CRISPR
dpy-10_seqF	GTCAGATGATCTACCGGTGTGTCAC	co-CRISPR screening
dpy-10_seqR	GTCTCTCCTGGTGCTCCGTCTTCAC	co-CRISPR screening
bro-1crispF1	aatcaatatacctgtcaagtGTTTTAGAGCTAGAAATAGCAAGTTA	co-CRISPR cloning
bro-1crispR1	acttgacaggtatattgattAAACATTTAGATTTGCAATTCAATTATATAG	co-CRISPR cloning
bro1seqF1	AATGCCCTTGGTGAGTGTTC	co-CRISPR screening
bro1seqF2	GGCCCTAATGAAAATGTGGTT	co-CRISPR screening
nath-10_snp_F	GCCGGGAACGAGGAAAAGTCAAATG	Primersforgenotypingnath-10polymorphisminN2versushaw6805
nath-10_snp_R	TTCGGACTCACTGTTCC	Primersforgenotypingnath-10polymorphisminN2versushaw6805
hsp-110 repair	ACCAGGTTCATATTGGATCTTGGAAAGTGAACGGAGCTCGCCCGGGTGCCGGCGGAAATCAGAAGGTTAAGGTGAAGGTTCGTGTTAATCCAGATGG	hsp-110 CRISPR
sor-1 repair	GATCAGGTTATGAATCATATACATCGAATGCATAGTCAGCGACCACCATCGATGGGAAACTCTTCCACATCTTCTGAAGCTTCATCTACCAGTCCAACAAATGCTGCAAC	sor-1 CRISPR

## Sheet: genotyping based on indels
PRIMER NAME	TYPE	LOCATION	FORWARD PRIMER	REVERSE PRIMER	AMPLICON N2	AMPLICON CB4856	GENE
II:1.08	deletion	1082937 – 1083261	AATTCCCGCCGAAAATTGTGCT	CAGGGGATGTGGTTCCTGATGT	325	183	K02E7.1
II:2.88	deletion	2882104 – 2882391	CCGCTTTTTGAGCATATTTGGC	CCCGAGCAATTTTTGTTGCC	288	No band	pigw-1
II:3.04	deletion	3046437 – 3046767	TGTACCGCTTCAGACGTGAACA	AGGCGCAGAGTTCTCAACTGAT	331	274	sri-30
II:4.02	deletion	4026939 – 4027160	ACTCAAACATCGGAGTGCATGA	CCTAGCTTTTCCACGAACCAAGT	222	142	intergenic region
II:4.48	deletion	4488502 – 4489297	TTTCGCCCCCGATTTAATTGGC	AAGTCTCATTGCCATCCGTCGA	796	726	T05C1.3
II:4.78	deletion	4783042 – 4783783	GGTATTTTGGCGACGGCTGAAA	TAAACTTGTCAAACTGGGCGCC	742	672	F26G1.12
II:5.30	deletion	5304326 – 5304673	GTGAGACCCATTCCCAGGGATA	AGACGACCGAAAAGAATTTGGA	348	257	intergenic region
II:5.75	deletion	5753884 – 5754521	GGGGACAAGGAGGACAAGTTGA	GGTTCTGCCGTTCGAATTTGGT	638	575	ifb-2, F10C1.8
II:6.44	deletion	6442580 – 6443043	GCCCAACACTCAGTGGAACATG	TATGTTGAGCTTCCGCATGTGC	464	406	cutl-16
II:6.84	deletion	6843749 – 6844800	TGACCTTTCGAGCTCCATTGGT	AGAGCATAGCGGGATGATGACC	1052	929	egl-27
II:7.18	deletion	7180442 – 7180779	TCCAATTTCAGAAGCTTAACTCAGA	TGAACTGTCAAGAGCGCAACAT	338	212	intergenic region
II:7.50	deletion	7506230 – 7507336	GGCTCCAGGAATTCTCCCAAGT	TCCGCCCAGTCTTCAATGTGAT	1107	882	C28F5.1, glb-9
II:7.92	deletion	7922472 – 7923156	AACTCAACGCCATTCGCAGATG	GGACTTCGAAGGACACGTCGTA	685	607	spv-1
II:8.01	deletion	8015740 – 8016130	CCCCAGTTCATTTCACCGTGTC	TGCAGATCAGGAGAGTTGTGCA	395	346	intergenic region
II:8.18	deletion	8186973 – 8187303	TTTAGTGACAAAACTCCGCGCG	CCTCAGTGGCGAACTTCAGAGA	332	267	cct-1
II:9.91	deletion	9917609 – 9918287	TAGCGCTGTTGGTATATGGCGA	GTCAAGTCCCAATGTGCCAAGG	679	386	C05C10.8, pho-10
II:11.33	deletion	11339188 – 11339428	GCCTTTGTCGAGACGCTGAAAA	CATGATAAGCACATGGGCCTGC	241	177	rmd-3
II:12.44	deletion	12441031 – 12441293	AATCCTCTCTGTAGCTGCTCCC	CGAACTGCCGAGTCCGTATCAT	263	207	Y57A10C.10
III:5.46	deletion	5469726 – 5470227	GATGAGAGGCCGTGTGACAGAT	GGTGGTAGGTAGGAAGGCACAT	502	376	intergenic region
III:5.74	deletion	5747166 – 5747466	CAGCCGGTGTTGCAATAAATCCT	CACGACACTCTCGACACGTGTA	301	212	B0244.5
III:6.04	deletion	6040642 – 6040911	TGCGTGTCAACTGAGAGAGCAT	AGCAAGAGGTTCTAGGTCTCGT	270	210	F40H6.2
III:6.42	insertion	6421171 – 6421587	AACGGGGTTTGATAGAGACGCA	GGCTGCGACTCATCTTTTGGTC	417	494	atgl-1
III:6.67	insertion	6670172 – 6670671	AATTTCTGCCTTGATGCCGAGC	CCACTATACTGGGCGGTCAACA	249	379	intergenic region
III:6.73	deletion	6736563 – 6736870	TGACAGGGACATTATGGCACCA	CAAACATGCCGAATGAAGATCA	500	309	Y102E9.6
III:7.03	insertion	7033926 – 7034327	GGAGAACCACGAGCCTCCATAT	GTCCATTCACTTGGTCCGCAAG	405	482	intergenic region
III:7.29	deletion	7290537 – 7290905	TGTGTCCGACATTTCATTTGTGGA	CTACGGCTCTCTTGCTCTCTCC	369	245	algn-11
III:7.54	deletion	7542457 – 7543107	CGTTTCTGCGAACGGACGATAG	GGCACAATCGAGAACTTTTTGCA	651	424	intergenic region
III:7.66	deletion	7669365 – 7669861	GCGACGCGAATCCAAGATTTCT	GTAACATCCTCGCCATCCTCCA	497	374	lido-18
III:7.77	deletion	7774203 – 7774599	AAAACTGTTGGCCAGGCTGTTC	GCGCGCACTTGCATTTTTGTTA	397	318	intergenic region
III:8.26	insertion	8269291 – 8269608	ACGAATTTTGACTGCCTGGCTT	TTACCCATCTGGCTCAATCCGG	318	371	crn-7
III:8.58	deletion	8589045 – 8589413	CTTCATTTTCGGGACACGGACG	GGAGGCAAGAAGTGTGGAGGAT	369	292	C06E1.12, fip-3
III:8.91	deletion	8915504 – 8915891	CCGTTTGAGTATGTTGTGCCACA	AAAGGTGCACACTTTCTTTGCA	388	305	trxr-2
III:9.34	deletion	9344002 – 9344391	GCAAACACATGGTGGAGCACAT	GCTTATCGCTTCTCGGCTTGAC	390	301	emb-9
III:9.59	deletion	9593454 – 9593743	ATTTGGAAGTTGGCTGGGCATG	ACGCAGAAAACGGAACAAAGCT	281	175	rom-2
V:18.66	deletion	18662060 – 18662822	GCCCGAAAATTCACTCGAGACC	CCAATTTCCAGCCACCAACCTC	763	284	Y69H2.3
V:19.02	deletion	19024949 – 19025536	GACAATAACGCCCAACGGTCAG	TGTATCAAGCAATGCGCCAAGG	588	511	intergenic region
V:19.59	deletion	19596561 – 19597042	ACGGCAGAGTGGCTATGGAATT	AATTTGCCAGCAGTGGGGATTG	482	349	kcnl-1, Y43F8C.t1
V:20.09	deletion	20091314 – 20092009	GCGTCCAATTCACGTGGAACAT	GTTTCAGCAGCGCCCAAAATTG	696	583	sec-23
X:3.00	deletion	3005547 – 3005910	CAAAAGGCACTGAAGGTGGACC	TGTTTGGACGTAACGGAGGTGT	364	264	intergenic region
X:4.14	deletion	4149534 – 4149944	TAGCCTCTTGCCAGCCTTCATT	AGCAACAGCCGTGGTATTTTGG	411	252	nck-1
X:5.08	deletion	5087928 – 5088442	TTCGATGCCTGTTCCAAAACCG	GGTCGTTCCTTTGAGCAATGGG	515	342	pnk-4

## Sheet: genotyping based on snip-SNPs
PRIMER NAME	TYPE	CHROMOSOME	LOCATION	FORWARD PRIMER	REVERSE PRIMER	AMPLICON N2	AMPLICON CB4856	RESTRICTION ENZYME	GENE	VARIATION	REF	ALT
II:6481000-6482000	snip-SNP	II	6481464	AATTCCCGAGCTTCGTTGGGAT	ACATCGTGACCCGTAGAAAGCA	575	157/418	PvuII	del-10	WBVar00172651	T	C
II:T13C2.3	snip-SNP	II	6789208	TCCACACTATTTCCCTCGTG	GAGCAATCAAGAACCGGATC	494	300/126	DraI	T13C2.3	WBVar00172772	A	T
wrm-1_WBVar 00061487	snip-SNP	III	5722996	CCCCTCATCAATGGCGTTTTCT	GTACGCGGTAATTGAGCCAGTG	214/368	582	PsyI	wrm-1	WBVar00061487	G	A
III:7986958_clp-1	snip-SNP	III	7998240	TGCCCACTTTTGCTGATTGGAA	AGTGTACAAAATCCAGTCAGGT	244/172	486	AluI/HindIII	clp-1	WBVar00067338	C	T

## Sheet: genotyping based on sequencing
PRIMER NAME	TYPE	CHR	LOCATION	FORWARD PRIMER	REVERSE PRIMER	AMPLICON N2	AMPLICON CB4856	GENE	VARIATION
dsh-2_splice_f rameshift	SNPs	II	5078640 – 5079750	ACTCCCACTCGCTTGACTTCTC	TGGAATGACGCCTTCAGGACAT	1110	1110	dsh-2	WBVar02048904,WBVar01372400, WBVar01372411
dsh-2_WBVar 00223936	SNP	II	5080117 – 5080704	TTTGACGATGGTGATTGTGGCG	TTGCGAGATGTCAAACGGAAGC	588	588	dsh-2	WBVar00223936
dgk-5_6458520	SNP	II	6458186 – 6458750	GGGGAGGTGTTTTCTCGGATGA	ATGGGATTGTTCCACCGGCATA	565	565	dgk-5	WBVar00172647
wrn1.II:6554977-6559267	SNPs	II	6558315 – 6558953	GCCAACTTGAGACCTACCTCGT	CGACTCCCATAGCTTCAACCCA	639	639	wrn-1	WBVar01372570, WBVar01372571
C56C10.9_6591468	SNP	II	6591209 – 6591640	GCACAGGGTCTCGTGGAAATTG	TCGAGCGACAGTTTCTCGTCAT	432	432	C56C10.9	WBVar00550941
F54H5.14_6625176	SNP	II	6624909 – 6625371	CCTCTGCTCATATATCCTGTACCGT	ACAAGAGCACCAAGAGACACGT	463	463	F54H5.14	WBVar01372585
T19D12.10_6658746	SNP	II	6658451 – 6658863	TCGGTCCACTTGGTGTCACTTT	GTGAGTGGCACTGACGGTATCA	413	413	T19D12.10	WBVar00172687
C18H9.3_6686689	SNP	II	6686380 – 6687037	GATCGTCCAAAGGCGGTGAATC	CGCCTCTCTGAACTCGAAGTGA	658	658	C18H9.3	WBVar00225066
dpy2.II:6713700-6716499	SNP	II	6715373 – 6716050	CAGGAACACCTGGAGAGAAGGG	TCTCCGAAACAGTTACGGACGT	678	678	dpy-2	WBVar01372609
egl-27_WBVar00172876	SNP	II	6845564 – 6846083	ACACCACCACCAACTCTGACAA	TTAAATCGGTTCGTGCACACCG	520	520	egl-27	WBVar00172876
egl-27_CB_S NV_DEL	SNPs, indel	II	6846431 – 6847523	GCAGCATTCCAACATCAAATGGC	ACAGAATTGAACGAAATGCACGT	1093	1093	egl-27	WBVar01393720, WBVar00104370,WBVar00104369,WBVar00225208, WBVar00225210, WBVar00104371
dnj-5_WBVar00172889	SNP	II	6853929 – 6854238	CGAGCACACACTCACAATGTCC	ATCCTCCTCACGTGGTTCACAG	310	310	dnj-5	WBVar00172889
T07F8.1_WBVar01413585	SNP	II	7047269 – 7047582	CTGGCACTAAAACCAGCGTCAG	ACCAGTGTACCATCCAAGAGCC	633	633	T07F8.1	WBVar01413585
fbn1_00061000_563999	SNP	III	7634256 – 7634696	CCGTCTACACCAAGTACGACGT	TTCGGACGTTGACTCGACAGAA	441	441	fbn-1	WBVar00061000, WBVar00563999
SNPs_lin-36	SNPs	III	8017488 – 8018685	AAGAAGCAGCAACGAAGAAGCC	GTCCTTTCGCCAAACAGACGAG	1198	1198	lin-36	WBVar01952398, WBVar01566934, WBVar00065079
sor-1 _WB	SNP	III	8422218 – 8422391	TGCGATGAGGCAGATGTCAAGA	AGAAGTCGTTGGTCGGTTCTGT	425	425	sor-1	WBVar00095026, WBVar00068068
hsp-110-WBVar01962894	DEL	III	8445106 – 8445536	TTCTCCCACTTTCCGTGTTCGT	CTCAGCTGGAACTTCCTCGACA		431	hsp-110	WBVar01962894
zfp-1_WBVar00245081	SNP	III	8804664 – 8805037	TGGCTGAAGTGAACACACTGGA	ATGTTCAGAAGAGCTTGTGCGC	502	502	zfp-1	WBVar00245081
lin-9_WBVar01331763	SNP	III	8903249 – 8903712	CTCGCAAAGGCAGCTCTTGATT	AGAAGAACTCGCACATGACCCA	464	464	lin-9	WBVar01331763

## Sheet: smFISH probes
elt-6 probe		hsp-110 probe		egl-18 probe
cttgtgaagctgagcgcatc		gaggttaccgatgtcgaatc		cgtcattatgctgatcgaca
tttttgaaacatcctgtcga		gtggcatgcagagaatagtc		agcacttcgtggtgttgttg
taagagcttcaagccttccg		acagtgttcttgatgttcgt		ctacacggctcatctgacgg
aggactttttccttttcact		ggatcactgaattttcgtcc		cttctgtaactgtttgcaac
gctctcggacatttgctcaa		ggttcgccaagataactgac		tgctgattgtctttgcaaca
tgatgggggatacttctcct		acttgttctggggtgaaagt		ttgtccattcgctccataac
gagaagcacggctttcagtt		tcagtgaagtaggacgggac		ctcgtcgagccgatactgaa
attcgactttccgactgatg		tccggcatattgaatagctg		gctcattgttctctttgagc
acagattctttggtgggttt		agatcttgcttgtagattcc		gatgagaccgatgagctttt
tccattctccaaatgtcgat		tcaaggaacacgacgttgcg		cggtgatggtgaggcttttc
ttctcaaaaggcgagtcact		ctgtgttgacgaatgaccga		tctcgacaagcttcggagag
gcgtcgaaatattccttgtg		caccagactccaaatcgtat		cctgatactggagcgactac
aaacggagagctcgcggaaa		agatgttgcggcatcaattc		aagtctggaagtggactcgc
atcgaacacaaacccgttga		tcacattcgtccaagagacg		ggatcaaacatgaatccgtt
tattttgtggattggccatg		caatttcttccggcttgata		gcatcattccatttggattt
gcacaaggtttagcaagttc		ggaattcttgaagatcctcc		ctcacggattgttgattctc
gcggcttgatgttgttgttg		ccttgacaatctctctgatc		cacggatttcgattgtggtg
ctgttgagcatggtgatgag		ttcggttcctttccgaaaag		gatccattggatcttcaatt
tttgactcttcggcttttac		aattgcacattgcatggcag		gactcttcctgtttcacatc
attggtttctgttctccgac		tctttgatggcgaactcacg		agtgcatccaaaaggttctg
ctgctcaacagacgcacttg		gttccagctgagacgaatac		gttgctgctaaactgtgctg
tagagagctgatcgagcaga		ttggagaatggaacctcgtc		tggtggaggtctggaagaac
atggtgatttcccgttgaac		tgggcttcaacattgaaggg		gatgatgatgatggtggaga
ggtggatgcgtgtactgttg		aacctggttatgtgggacaa		ttcgatgaccgcttgtactt
gacgagttggcacttgtatc		ctccattgactttccaagat		ttgaactgtcttggctttgg
gcaattggagcatttcgaga		ttaaccttctgattaccacc		ctcgtctcggttttctcaaa
acgctgtcgtttttattgtg		tggcagaagcgatcgtgaag		acggattgcagacaagcttc
cgcgttacaaacaagcttcc		ggaacttcctcgacaattct		gtgcaatcgatagtagagcc
cctatgcagcctataataca		gcatctgaagctcaaggtta		atttctattggtcggcgaac
atcttttcgcatgtgaaccg		cttttctctagcgtcagatt		ttgttggatgtggtttttgc
tacggaatcgctgttggata		tatctttccacaacaggtgt		actctttttccttgttcttt
attttcatcttccctcattc		atcttcatatgcctttctga		tggttgaagatctgtgttgc
aaaacggctgcttgactggt		tatcaaggtgagcgtaggtt		atcgtcggcatttgtgtgag
cggtaggccgagaagttgac		tcttgtcctcaattgcattg		ttgaatgtgttgatggctcc
tttgctcgagaaaggtcagc		atcagtcttggaacgagtct		ctgcgtgaattgcgagattt
cctgtgactgattcaactga		tttcctcggtgaagacaacg		tgctattcatgagctcttga
