# Supplementary material for: Cryptic genetic variation in a heat shock protein modifies the outcome of a mutation affecting epidermal stem cell development in C. elegans
Source: Nat Commun. 2021 May 31;12:3263. doi: 10.1038/s41467-021-23567-1 (PMC8166903; doi:10.1038/s41467-021-23567-1)
Supplement: Supplementary file 8 — Source Data [file 41467_2021_23567_MOESM8_ESM.xlsx]

## Sheet: Figure 1b
N2/Bristol	CB4856/Hawaii	N2/Bristol	CB4856/Hawaii
WT	WT	egl-18(ga97)	egl-18(ga97)
17	16	12	15
17	16	14	16
16	16	15	16
16	16	12	15
16	16	13	16
16	16	14	16
16	16	13	15
17	17	8	16
16	16	14	11
16	16	8	13
16	16	17	15
17	17	15	14
16	16	11	14
16	16	14	16
16	16	16	15
16	16	10	17
16	16	2	15
17	16	15	15
16	16	12	15
16	16	11	14
16	16	10	14
16	16	12	15
16	16	14	15
16	16	10	15
16	16	13	15
16	16	11	13
16	16	15	15
17	16	3	14
16	16	12	15
16	16	15	17
16	16	15	13
16	16	9	14
16	16	13	10
16	16	9	15
16	16	10	14
16	16	13	14
16	16	13	15
16	16	7	14
16	16	11	13
16	16	12	17
16	16	16	14
15	16	6	16
16	16	11	16
16	16	11	14
16	16	8	15
16	16	7	16
16	16	13	15
16	16	9	15
16	16	15	14
16	16	11	16
16	16	17	14
16	16	11	13
16	16	13	16
16	16	11	14
16	16	14	14
16	16	15	15
16	16	13	16
17	16	11	13
16	15	12	15
16	16	7	15
16	16	12	16
16	16	9	16
16	16	9	10
16	16	12	15
16	16	13	15
16	16	14	15
16	16	13	15
16	16	15	13
16	16	10	16
16	16	9	9
16	16	12	17
16	16	10	15
		15	16
		11	15
		10	17
		15	15
		16	16
		14	16
		6	15
		13	15
		15	7
		10	13
		13	15
		11	18
		8	16
		7	12
		10	15
		9	13
		11	13
		9	14
		11	14
		12	14
		17	15
		13	13
		14	15
		13	13
		11	11
		15	16
		13	13
		15	14
		8	16
		13	13
		12	13
		12	15
		15	13
		8	14
		10	15
		7	14
		12	14
		7	15
		13	16
		8	12
		7	13
		9	17
		12	15
		5	15
		15	14
		13	11
		12	15
		13	13
		15	12
		10	16
		12	14
		11	12
		14	16
		12	14
		12	15
		6	14
		12	14
		9	16
		9	15
		9	15
		8	15
		13	15
		11	10
		12	16
		15	14
		11	18
		13	15
		8	12
		14	15
		12	13
		15	14
		6	15
		12	16
		12	15
		15	14
		13	15
		16	9
		4	12
		14
		9
		13
		8
		9
		13
		12
		12
		14
		6
		9
		11

## Sheet: Figure 1c
N2/Bristol	CB4856/Hawaii	N2/Bristol	CB4856/Hawaii
WT	WT	egl-18(ga97)	egl-18(ga97)
10	10	9	8
10	10	9	10
10	10	9	9
10	10	9	8
10	10	9	8
10	10	9	7
10	10	6	7
10	10	10	9
10	10	10	9
10	10	9	9
10	10	8	7
10	10	9	8
10	10	8	9
10	10	8	8
10	10	9	8
10	10	10	7
10	10	10	10
10	10	10	10
10	10	7	9
10	10	10	8
10	10	10	10
10	10	10	10
10	10	6	9
10	10	9	10
10	10	10	9
		7	9
		9	9
		8	8
		10	7
		9	9
		9	10
		9	10
		9	10
		9	8
		10	10
		7	9
		10	10
		9	10
		8	10
		9	9
		10	9
		9	9
		9	10
		9	10
		9	9
		8	9
		10	10
		10	9
		9	11
		9	10
		9	10
		8	8
		7	9
		8	9
		10	8
		9	9
		9	10
		7	9
		7	6
		7	8
			10
			9
			10
			10

## Sheet: Figure 1d
N2/Bristol	N2/Bristol	N2/Bristol	CB4856/Hawaii	CB4856/Hawaii	CB4856/Hawaii
egl-18(ga97)	egl-18(ga97)	egl-18(ga97)	egl-18(ga97)	egl-18(ga97)	egl-18(ga97)
Anterior (H0-V2)	Mid (V3)	Posterior (V4-T)	Anterior (H0-V2)	Mid (V3)	Posterior (V4-T)
7	1	4	7	2	6
6	3	5	8	2	6
8	2	5	8	2	6
6	2	4	5	2	8
6	2	5	7	2	7
7	2	5	8	1	7
5	1	7	7	1	7
1	2	5	8	2	6
5	2	7	7	2	2
3	0	5	6	1	6
7	2	8	7	1	7
6	2	7	6	2	6
6	1	4	6	2	6
6	2	6	7	2	7
7	2	7	7	2	6
5	1	4	9	1	7
2	0	0	7	1	7
7	2	6	7	2	6
5	2	5	7	2	6
4	2	5	6	2	6
8	2	0	6	2	6
5	2	5	7	1	7
7	1	6	8	2	5
6	2	2	7	2	6
6	2	5	7	2	6
4	1	6	6	1	6
6	2	7	7	2	6
1	1	1	7	2	5
6	0	6	7	2	6
7	2	6	8	2	7
6	2	7	7	1	5
6	2	1	7	1	6
5	2	6	5	1	4
3	1	5	7	2	6
5	1	4	6	1	7
5	2	6	5	2	7
7	1	5	6	2	7
3	2	2	5	2	7
5	2	4	5	1	7
5	2	5	8	2	7
7	1	8	7	1	6
2	1	3	7	2	7
4	1	6	8	2	6
6	1	4	7	1	6
3	1	4	7	2	6
7	0	0	7	2	7
5	2	6	5	2	8
4	1	4	7	2	6
6	2	7	7	1	6
4	1	6	8	2	6
8	2	7	7	1	6
4	1	6	6	2	5
7	2	4	7	2	7
5	2	4	7	2	5
6	2	6	7	2	5
6	2	7	7	2	6
6	2	5	9	2	5
3	2	6	6	2	5
6	1	5	7	1	7
4	2	1	6	2	7
4	1	7	7	2	7
4	2	3	8	2	6
2	2	5	7	3	0
5	2	5	8	2	5
4	2	7	7	2	6
4	2	8	6	3	6
5	2	6	7	1	7
7	2	6	7	2	4
7	2	1	7	2	7
4	1	4	6	1	2
4	2	6	9	1	7
5	1	4	7	1	7
7	2	6	8	1	7
3	2	6	7	2	6
3	0	7	9	1	7
5	2	8	7	2	6
7	2	7	7	2	7
8	2	4	7	2	7
4	1	1	7	2	6
7	1	5	7	1	7
7	2	6	2	0	5
4	0	6	7	2	4
5	2	6	6	2	7
3	2	6	9	2	7
2	2	4	7	2	7
5	0	2	5	1	6
3	2	5	8	1	6
5	0	4	6	1	6
3	2	6	7	2	4
6	2	1	5	2	7
5	2	4	5	2	7
6	2	4	2	2	10
7	2	8	7	2	6
6	2	5	5	2	6
6	2	6	6	2	7
6	2	5	6	2	5
4	1	6	5	2	4
7	2	6	6	2	8
6	1	6	6	2	5
7	2	6	6	2	6
4	2	2	8	2	6
5	2	6	6	1	6
5	2	5	5	2	6
5	1	6	6	2	7
7	2	6	6	1	6
3	0	5	5	2	7
5	2	3	7	2	6
4	2	1	7	1	6
5	2	5	6	2	6
3	1	3	7	2	6
7	2	4	7	2	7
5	1	2	4	2	6
3	2	2	4	2	7
1	2	6	6	2	9
6	2	4	6	2	7
3	0	2	7	2	6
6	2	7	7	2	5
8	1	4	2	2	7
7	0	5	7	2	6
5	2	6	6	1	6
7	2	6	5	1	6
5	2	3	7	2	7
5	1	6	6	1	7
5	1	5	8	2	2
6	1	7	7	2	7
5	2	5	6	2	6
6	1	5	8	1	6
5	0	1	8	1	5
5	2	5	6	2	6
4	0	5	8	1	7
4	0	5	7	2	6
3	1	5	7	1	7
5	2	1	7	1	7
7	0	6	6	2	7
5	2	4	2	2	6
4	2	6	8	1	7
7	2	6	6	2	6
4	2	5	8	2	8
9	1	3	6	2	7
2	1	5	4	2	6
7	2	5	7	1	7
5	2	5	6	1	6
8	2	5	5	3	6
4	1	1	7	2	6
5	1	6	8	2	6
6	2	4	6	2	7
7	2	6	5	2	7
5	2	6	7	1	7
7	2	7	2	1	6
2	1	1	6	1	5
6	2	6
5	2	2
5	2	6
2	0	6
2	2	5
6	2	5
6	2	4
6	2	4
5	2	7
2	2	2
4	2	3
8	1	2

## Sheet: Figure 1f
roi	mrna	strain	mut/WT
v1aa	1	N2/Bristol	egl-18(ga97)
v1ap	21	N2/Bristol	egl-18(ga97)			Condition	n	mean	sd
v1pa	2	N2/Bristol	egl-18(ga97)			JR667egl18.ga97.v1ap	22	21.0909	10.6365
v1pp	22	N2/Bristol	egl-18(ga97)			CB4856egl18.ga97.v1ap	21	18.9048	6.73724
v2aa	4	N2/Bristol	egl-18(ga97)			JR667egl18.ga97.v1pp	23	21	11.7357
v2ap	19	N2/Bristol	egl-18(ga97)			CB4856egl18.ga97.v1pp	21	19.8095	8.54763
v2pa	2	N2/Bristol	egl-18(ga97)			JR667egl18.ga97.v2ap	26	21.7692	9.47547
v2pp	16	N2/Bristol	egl-18(ga97)			CB4856egl18.ga97.v2ap	21	20.1905	7.05421
v3aa	2	N2/Bristol	egl-18(ga97)			JR667egl18.ga97.v2pp	26	24.2308	11.251
v3ap	26	N2/Bristol	egl-18(ga97)			CB4856egl18.ga97.v2pp	21	22	7.63544
v3pa	3	N2/Bristol	egl-18(ga97)			JR667egl18.ga97.v3ap	23	21.6957	11.9561
v3pp	33	N2/Bristol	egl-18(ga97)			CB4856egl18.ga97.v3ap	20	25.45	10.1436
v4aa	0	N2/Bristol	egl-18(ga97)			JR667egl18.ga97.v3pp	23	25.4348	16.373
v4ap	15	N2/Bristol	egl-18(ga97)			CB4856egl18.ga97.v3pp	20	23.35	9.22397
v4pa	4	N2/Bristol	egl-18(ga97)			JR667egl18.ga97.v4ap	22	19.2727	6.46
v4pp	18	N2/Bristol	egl-18(ga97)			CB4856egl18.ga97.v4ap	20	22.45	7.33036
v1aa	5	N2/Bristol	egl-18(ga97)			JR667egl18.ga97.v4pp	21	20.5714	7.54037
v1ap	22	N2/Bristol	egl-18(ga97)			CB4856egl18.ga97.v4pp	20	20.75	7.77902
v1pa	10	N2/Bristol	egl-18(ga97)
v1pp	15	N2/Bristol	egl-18(ga97)
v2aa	4	N2/Bristol	egl-18(ga97)
v2ap	27	N2/Bristol	egl-18(ga97)
v2pa	6	N2/Bristol	egl-18(ga97)
v2pp	18	N2/Bristol	egl-18(ga97)
v3aa	4	N2/Bristol	egl-18(ga97)
v3ap	5	N2/Bristol	egl-18(ga97)
v3pa	4	N2/Bristol	egl-18(ga97)
v3pp	6	N2/Bristol	egl-18(ga97)
v4aa	2	N2/Bristol	egl-18(ga97)
v4ap	9	N2/Bristol	egl-18(ga97)
v4pa	8	N2/Bristol	egl-18(ga97)
v4pp	8	N2/Bristol	egl-18(ga97)
v1aa	2	N2/Bristol	egl-18(ga97)
v1ap	57	N2/Bristol	egl-18(ga97)
v1pa	13	N2/Bristol	egl-18(ga97)
v1pp	57	N2/Bristol	egl-18(ga97)
v2aa	15	N2/Bristol	egl-18(ga97)
v2ap	40	N2/Bristol	egl-18(ga97)
v2pa	10	N2/Bristol	egl-18(ga97)
v2pp	60	N2/Bristol	egl-18(ga97)
v3aa	7	N2/Bristol	egl-18(ga97)
v3ap	49	N2/Bristol	egl-18(ga97)
v3pa	8	N2/Bristol	egl-18(ga97)
v3pp	33	N2/Bristol	egl-18(ga97)
v4aa	6	N2/Bristol	egl-18(ga97)
v4ap	21	N2/Bristol	egl-18(ga97)
v4pa	0	N2/Bristol	egl-18(ga97)
v4pp	16	N2/Bristol	egl-18(ga97)
v2aa	0	N2/Bristol	egl-18(ga97)
v2ap	18	N2/Bristol	egl-18(ga97)
v2pa	8	N2/Bristol	egl-18(ga97)
v2pp	20	N2/Bristol	egl-18(ga97)
v3aa	5	N2/Bristol	egl-18(ga97)
v3ap	15	N2/Bristol	egl-18(ga97)
v3pa	12	N2/Bristol	egl-18(ga97)
v3pp	13	N2/Bristol	egl-18(ga97)
v4aa	2	N2/Bristol	egl-18(ga97)
v4ap	20	N2/Bristol	egl-18(ga97)
v4pa	3	N2/Bristol	egl-18(ga97)
v4pp	13	N2/Bristol	egl-18(ga97)
v1aa	4	N2/Bristol	egl-18(ga97)
v1ap	34	N2/Bristol	egl-18(ga97)
v1pa	3	N2/Bristol	egl-18(ga97)
v1pp	29	N2/Bristol	egl-18(ga97)
v2aa	6	N2/Bristol	egl-18(ga97)
v2ap	42	N2/Bristol	egl-18(ga97)
v2pa	0	N2/Bristol	egl-18(ga97)
v2pp	34	N2/Bristol	egl-18(ga97)
v3aa	3	N2/Bristol	egl-18(ga97)
v3ap	17	N2/Bristol	egl-18(ga97)
v3pa	5	N2/Bristol	egl-18(ga97)
v3pp	38	N2/Bristol	egl-18(ga97)
v4aa	1	N2/Bristol	egl-18(ga97)
v4ap	27	N2/Bristol	egl-18(ga97)
v4pa	4	N2/Bristol	egl-18(ga97)
v4pp	32	N2/Bristol	egl-18(ga97)
v1aa	7	N2/Bristol	egl-18(ga97)
v1ap	14	N2/Bristol	egl-18(ga97)
v1pa	3	N2/Bristol	egl-18(ga97)
v1pp	6	N2/Bristol	egl-18(ga97)
v2aa	11	N2/Bristol	egl-18(ga97)
v2ap	7	N2/Bristol	egl-18(ga97)
v2pa	28	N2/Bristol	egl-18(ga97)
v2pp	9	N2/Bristol	egl-18(ga97)
v3aa	13	N2/Bristol	egl-18(ga97)
v3ap	11	N2/Bristol	egl-18(ga97)
v3pa	30	N2/Bristol	egl-18(ga97)
v3pp	9	N2/Bristol	egl-18(ga97)
v1aa	2	N2/Bristol	egl-18(ga97)
v1ap	28	N2/Bristol	egl-18(ga97)
v1pa	0	N2/Bristol	egl-18(ga97)
v1pp	25	N2/Bristol	egl-18(ga97)
v2aa	1	N2/Bristol	egl-18(ga97)
v2ap	27	N2/Bristol	egl-18(ga97)
v2pa	1	N2/Bristol	egl-18(ga97)
v2pp	32	N2/Bristol	egl-18(ga97)
v4aa	2	N2/Bristol	egl-18(ga97)
v4ap	27	N2/Bristol	egl-18(ga97)
v4pa	14	N2/Bristol	egl-18(ga97)
v4pp	16	N2/Bristol	egl-18(ga97)
v1aa	0	N2/Bristol	egl-18(ga97)
v1ap	21	N2/Bristol	egl-18(ga97)
v1pa	0	N2/Bristol	egl-18(ga97)
v1pp	26	N2/Bristol	egl-18(ga97)
v2aa	0	N2/Bristol	egl-18(ga97)
v2ap	8	N2/Bristol	egl-18(ga97)
v2pa	0	N2/Bristol	egl-18(ga97)
v2pp	18	N2/Bristol	egl-18(ga97)
v3aa	7	N2/Bristol	egl-18(ga97)
v3ap	18	N2/Bristol	egl-18(ga97)
v3pa	1	N2/Bristol	egl-18(ga97)
v3pp	18	N2/Bristol	egl-18(ga97)
v4aa	3	N2/Bristol	egl-18(ga97)
v4ap	22	N2/Bristol	egl-18(ga97)
v4pa	2	N2/Bristol	egl-18(ga97)
v4pp	23	N2/Bristol	egl-18(ga97)
v1aa	2	N2/Bristol	egl-18(ga97)
v1ap	19	N2/Bristol	egl-18(ga97)
v1pa	1	N2/Bristol	egl-18(ga97)
v1pp	23	N2/Bristol	egl-18(ga97)
v2aa	3	N2/Bristol	egl-18(ga97)
v2ap	20	N2/Bristol	egl-18(ga97)
v2pa	1	N2/Bristol	egl-18(ga97)
v2pp	15	N2/Bristol	egl-18(ga97)
v3aa	3	N2/Bristol	egl-18(ga97)
v3ap	29	N2/Bristol	egl-18(ga97)
v3pa	19	N2/Bristol	egl-18(ga97)
v3pp	40	N2/Bristol	egl-18(ga97)
v1ap	25	N2/Bristol	egl-18(ga97)
v1pa	1	N2/Bristol	egl-18(ga97)
v1pp	13	N2/Bristol	egl-18(ga97)
v2aa	0	N2/Bristol	egl-18(ga97)
v2ap	16	N2/Bristol	egl-18(ga97)
v2pa	6	N2/Bristol	egl-18(ga97)
v2pp	29	N2/Bristol	egl-18(ga97)
v3aa	6	N2/Bristol	egl-18(ga97)
v3ap	20	N2/Bristol	egl-18(ga97)
v3pa	5	N2/Bristol	egl-18(ga97)
v3pp	28	N2/Bristol	egl-18(ga97)
v4aa	4	N2/Bristol	egl-18(ga97)
v4ap	21	N2/Bristol	egl-18(ga97)
v4pa	7	N2/Bristol	egl-18(ga97)
v4pp	16	N2/Bristol	egl-18(ga97)
v2aa	2	N2/Bristol	egl-18(ga97)
v2ap	23	N2/Bristol	egl-18(ga97)
v2pa	9	N2/Bristol	egl-18(ga97)
v2pp	15	N2/Bristol	egl-18(ga97)
v3aa	2	N2/Bristol	egl-18(ga97)
v3ap	18	N2/Bristol	egl-18(ga97)
v3pa	8	N2/Bristol	egl-18(ga97)
v3pp	22	N2/Bristol	egl-18(ga97)
v4aa	0	N2/Bristol	egl-18(ga97)
v4ap	12	N2/Bristol	egl-18(ga97)
v1aa	0	N2/Bristol	egl-18(ga97)
v1ap	25	N2/Bristol	egl-18(ga97)
v1pa	0	N2/Bristol	egl-18(ga97)
v1pp	15	N2/Bristol	egl-18(ga97)
v2aa	0	N2/Bristol	egl-18(ga97)
v2ap	31	N2/Bristol	egl-18(ga97)
v2pa	3	N2/Bristol	egl-18(ga97)
v2pp	27	N2/Bristol	egl-18(ga97)
v3aa	12	N2/Bristol	egl-18(ga97)
v3ap	3	N2/Bristol	egl-18(ga97)
v3pa	5	N2/Bristol	egl-18(ga97)
v3pp	19	N2/Bristol	egl-18(ga97)
v4aa	0	N2/Bristol	egl-18(ga97)
v4ap	16	N2/Bristol	egl-18(ga97)
v4pa	3	N2/Bristol	egl-18(ga97)
v4pp	22	N2/Bristol	egl-18(ga97)
v1aa	2	N2/Bristol	egl-18(ga97)
v1ap	31	N2/Bristol	egl-18(ga97)
v1pa	1	N2/Bristol	egl-18(ga97)
v1pp	13	N2/Bristol	egl-18(ga97)
v2aa	2	N2/Bristol	egl-18(ga97)
v2ap	25	N2/Bristol	egl-18(ga97)
v2pa	3	N2/Bristol	egl-18(ga97)
v2pp	23	N2/Bristol	egl-18(ga97)
v3aa	4	N2/Bristol	egl-18(ga97)
v3ap	34	N2/Bristol	egl-18(ga97)
v3pa	2	N2/Bristol	egl-18(ga97)
v3pp	29	N2/Bristol	egl-18(ga97)
v4aa	1	N2/Bristol	egl-18(ga97)
v4ap	30	N2/Bristol	egl-18(ga97)
v4pa	4	N2/Bristol	egl-18(ga97)
v4pp	24	N2/Bristol	egl-18(ga97)
v1aa	2	N2/Bristol	egl-18(ga97)
v1ap	20	N2/Bristol	egl-18(ga97)
v1pa	3	N2/Bristol	egl-18(ga97)
v1pp	15	N2/Bristol	egl-18(ga97)
v2aa	0	N2/Bristol	egl-18(ga97)
v2ap	19	N2/Bristol	egl-18(ga97)
v2pa	1	N2/Bristol	egl-18(ga97)
v2pp	20	N2/Bristol	egl-18(ga97)
v3aa	2	N2/Bristol	egl-18(ga97)
v3ap	19	N2/Bristol	egl-18(ga97)
v3pa	8	N2/Bristol	egl-18(ga97)
v3pp	35	N2/Bristol	egl-18(ga97)
v4aa	1	N2/Bristol	egl-18(ga97)
v4ap	17	N2/Bristol	egl-18(ga97)
v4pa	1	N2/Bristol	egl-18(ga97)
v4pp	21	N2/Bristol	egl-18(ga97)
v1aa	9	N2/Bristol	egl-18(ga97)
v1ap	17	N2/Bristol	egl-18(ga97)
v1pa	9	N2/Bristol	egl-18(ga97)
v1pp	18	N2/Bristol	egl-18(ga97)
v2aa	6	N2/Bristol	egl-18(ga97)
v2ap	19	N2/Bristol	egl-18(ga97)
v2pa	7	N2/Bristol	egl-18(ga97)
v2pp	25	N2/Bristol	egl-18(ga97)
v3aa	15	N2/Bristol	egl-18(ga97)
v3ap	21	N2/Bristol	egl-18(ga97)
v3pa	15	N2/Bristol	egl-18(ga97)
v3pp	25	N2/Bristol	egl-18(ga97)
v4aa	10	N2/Bristol	egl-18(ga97)
v4ap	23	N2/Bristol	egl-18(ga97)
v4pa	13	N2/Bristol	egl-18(ga97)
v4pp	25	N2/Bristol	egl-18(ga97)
v2aa	11	N2/Bristol	egl-18(ga97)
v2ap	19	N2/Bristol	egl-18(ga97)
v2pa	13	N2/Bristol	egl-18(ga97)
v2pp	25	N2/Bristol	egl-18(ga97)
v3aa	2	N2/Bristol	egl-18(ga97)
v3ap	26	N2/Bristol	egl-18(ga97)
v3pa	3	N2/Bristol	egl-18(ga97)
v3pp	33	N2/Bristol	egl-18(ga97)
v4aa	11	N2/Bristol	egl-18(ga97)
v4ap	19	N2/Bristol	egl-18(ga97)
v4pa	9	N2/Bristol	egl-18(ga97)
v4pp	25	N2/Bristol	egl-18(ga97)
v1aa	2	N2/Bristol	egl-18(ga97)
v1ap	22	N2/Bristol	egl-18(ga97)
v1pa	2	N2/Bristol	egl-18(ga97)
v1pp	21	N2/Bristol	egl-18(ga97)
v2aa	0	N2/Bristol	egl-18(ga97)
v2ap	16	N2/Bristol	egl-18(ga97)
v2pa	0	N2/Bristol	egl-18(ga97)
v2pp	14	N2/Bristol	egl-18(ga97)
v3aa	0	N2/Bristol	egl-18(ga97)
v3ap	11	N2/Bristol	egl-18(ga97)
v3pa	0	N2/Bristol	egl-18(ga97)
v3pp	14	N2/Bristol	egl-18(ga97)
v4aa	0	N2/Bristol	egl-18(ga97)
v4ap	13	N2/Bristol	egl-18(ga97)
v4pa	2	N2/Bristol	egl-18(ga97)
v4pp	14	N2/Bristol	egl-18(ga97)
v1aa	16	N2/Bristol	egl-18(ga97)
v1ap	14	N2/Bristol	egl-18(ga97)
v1pa	3	N2/Bristol	egl-18(ga97)
v1pp	6	N2/Bristol	egl-18(ga97)
v2aa	9	N2/Bristol	egl-18(ga97)
v2ap	26	N2/Bristol	egl-18(ga97)
v2pa	5	N2/Bristol	egl-18(ga97)
v2pp	15	N2/Bristol	egl-18(ga97)
v3aa	11	N2/Bristol	egl-18(ga97)
v3ap	13	N2/Bristol	egl-18(ga97)
v3pa	21	N2/Bristol	egl-18(ga97)
v3pp	9	N2/Bristol	egl-18(ga97)
v1pp	29	N2/Bristol	egl-18(ga97)
v2aa	1	N2/Bristol	egl-18(ga97)
v2ap	5	N2/Bristol	egl-18(ga97)
v2pa	1	N2/Bristol	egl-18(ga97)
v2pp	23	N2/Bristol	egl-18(ga97)
v3aa	1	N2/Bristol	egl-18(ga97)
v3ap	20	N2/Bristol	egl-18(ga97)
v3pa	0	N2/Bristol	egl-18(ga97)
v3pp	30	N2/Bristol	egl-18(ga97)
v4aa	0	N2/Bristol	egl-18(ga97)
v4ap	32	N2/Bristol	egl-18(ga97)
v4pa	1	N2/Bristol	egl-18(ga97)
v4pp	29	N2/Bristol	egl-18(ga97)
v1aa	4	N2/Bristol	egl-18(ga97)
v1ap	7	N2/Bristol	egl-18(ga97)
v1pa	9	N2/Bristol	egl-18(ga97)
v1pp	5	N2/Bristol	egl-18(ga97)
v2aa	2	N2/Bristol	egl-18(ga97)
v2ap	11	N2/Bristol	egl-18(ga97)
v2pa	3	N2/Bristol	egl-18(ga97)
v2pp	11	N2/Bristol	egl-18(ga97)
v4aa	9	N2/Bristol	egl-18(ga97)
v4ap	25	N2/Bristol	egl-18(ga97)
v4pa	3	N2/Bristol	egl-18(ga97)
v4pp	16	N2/Bristol	egl-18(ga97)
v1aa	4	N2/Bristol	egl-18(ga97)
v1ap	8	N2/Bristol	egl-18(ga97)
v1pa	3	N2/Bristol	egl-18(ga97)
v1pp	16	N2/Bristol	egl-18(ga97)
v2aa	3	N2/Bristol	egl-18(ga97)
v2ap	23	N2/Bristol	egl-18(ga97)
v2pa	7	N2/Bristol	egl-18(ga97)
v2pp	28	N2/Bristol	egl-18(ga97)
v3aa	3	N2/Bristol	egl-18(ga97)
v3ap	15	N2/Bristol	egl-18(ga97)
v3pa	1	N2/Bristol	egl-18(ga97)
v3pp	18	N2/Bristol	egl-18(ga97)
v4aa	4	N2/Bristol	egl-18(ga97)
v4ap	11	N2/Bristol	egl-18(ga97)
v4pa	1	N2/Bristol	egl-18(ga97)
v4pp	12	N2/Bristol	egl-18(ga97)
v1aa	8	N2/Bristol	egl-18(ga97)
v1ap	8	N2/Bristol	egl-18(ga97)
v1pa	5	N2/Bristol	egl-18(ga97)
v1pp	18	N2/Bristol	egl-18(ga97)
v2aa	15	N2/Bristol	egl-18(ga97)
v2ap	27	N2/Bristol	egl-18(ga97)
v2pa	10	N2/Bristol	egl-18(ga97)
v2pp	19	N2/Bristol	egl-18(ga97)
v3aa	7	N2/Bristol	egl-18(ga97)
v3ap	11	N2/Bristol	egl-18(ga97)
v3pa	10	N2/Bristol	egl-18(ga97)
v3pp	11	N2/Bristol	egl-18(ga97)
v4aa	3	N2/Bristol	egl-18(ga97)
v4ap	11	N2/Bristol	egl-18(ga97)
v4pa	7	N2/Bristol	egl-18(ga97)
v4pp	14	N2/Bristol	egl-18(ga97)
v1aa	2	N2/Bristol	egl-18(ga97)
v1ap	13	N2/Bristol	egl-18(ga97)
v1pa	2	N2/Bristol	egl-18(ga97)
v1pp	12	N2/Bristol	egl-18(ga97)
v2aa	0	N2/Bristol	egl-18(ga97)
v2ap	18	N2/Bristol	egl-18(ga97)
v2pa	1	N2/Bristol	egl-18(ga97)
v2pp	27	N2/Bristol	egl-18(ga97)
v3aa	2	N2/Bristol	egl-18(ga97)
v3ap	39	N2/Bristol	egl-18(ga97)
v3pa	11	N2/Bristol	egl-18(ga97)
v3pp	17	N2/Bristol	egl-18(ga97)
v4aa	0	N2/Bristol	egl-18(ga97)
v4ap	15	N2/Bristol	egl-18(ga97)
v4pa	0	N2/Bristol	egl-18(ga97)
v4pp	20	N2/Bristol	egl-18(ga97)
v1aa	4	N2/Bristol	egl-18(ga97)
v1ap	18	N2/Bristol	egl-18(ga97)
v1pa	8	N2/Bristol	egl-18(ga97)
v1pp	39	N2/Bristol	egl-18(ga97)
v2aa	6	N2/Bristol	egl-18(ga97)
v2ap	40	N2/Bristol	egl-18(ga97)
v2pa	4	N2/Bristol	egl-18(ga97)
v2pp	46	N2/Bristol	egl-18(ga97)
v3aa	1	N2/Bristol	egl-18(ga97)
v3ap	43	N2/Bristol	egl-18(ga97)
v3pa	10	N2/Bristol	egl-18(ga97)
v3pp	85	N2/Bristol	egl-18(ga97)
v4aa	9	N2/Bristol	egl-18(ga97)
v4ap	15	N2/Bristol	egl-18(ga97)
v4pa	13	N2/Bristol	egl-18(ga97)
v4pp	39	N2/Bristol	egl-18(ga97)
v1aa	3	N2/Bristol	egl-18(ga97)
v1ap	20	N2/Bristol	egl-18(ga97)
v1pa	6	N2/Bristol	egl-18(ga97)
v1pp	28	N2/Bristol	egl-18(ga97)
v2aa	1	N2/Bristol	egl-18(ga97)
v2ap	24	N2/Bristol	egl-18(ga97)
v2pa	1	N2/Bristol	egl-18(ga97)
v2pp	39	N2/Bristol	egl-18(ga97)
v4aa	4	N2/Bristol	egl-18(ga97)
v4ap	23	N2/Bristol	egl-18(ga97)
v4pa	3	N2/Bristol	egl-18(ga97)
v4pp	29	N2/Bristol	egl-18(ga97)
v1aa	0	N2/Bristol	egl-18(ga97)
v1ap	20	N2/Bristol	egl-18(ga97)
v1pa	10	N2/Bristol	egl-18(ga97)
v1pp	32	N2/Bristol	egl-18(ga97)
v2aa	1	N2/Bristol	egl-18(ga97)
v2ap	16	N2/Bristol	egl-18(ga97)
v2pa	0	N2/Bristol	egl-18(ga97)
v2pp	22	N2/Bristol	egl-18(ga97)
v3aa	13	N2/Bristol	egl-18(ga97)
v3ap	36	N2/Bristol	egl-18(ga97)
v3pa	17	N2/Bristol	egl-18(ga97)
v3pp	20	N2/Bristol	egl-18(ga97)
v1aa	4	CB4856/Hawaii	egl-18(ga97)
v1ap	33	CB4856/Hawaii	egl-18(ga97)
v1pa	6	CB4856/Hawaii	egl-18(ga97)
v1pp	39	CB4856/Hawaii	egl-18(ga97)
v2aa	5	CB4856/Hawaii	egl-18(ga97)
v2ap	14	CB4856/Hawaii	egl-18(ga97)
v2pa	6	CB4856/Hawaii	egl-18(ga97)
v2pp	29	CB4856/Hawaii	egl-18(ga97)
v3aa	1	CB4856/Hawaii	egl-18(ga97)
v3ap	29	CB4856/Hawaii	egl-18(ga97)
v3pa	3	CB4856/Hawaii	egl-18(ga97)
v3pp	23	CB4856/Hawaii	egl-18(ga97)
v4aa	10	CB4856/Hawaii	egl-18(ga97)
v4ap	22	CB4856/Hawaii	egl-18(ga97)
v4pa	11	CB4856/Hawaii	egl-18(ga97)
v4pp	20	CB4856/Hawaii	egl-18(ga97)
v1aa	7	CB4856/Hawaii	egl-18(ga97)
v1ap	13	CB4856/Hawaii	egl-18(ga97)
v1pa	11	CB4856/Hawaii	egl-18(ga97)
v1pp	21	CB4856/Hawaii	egl-18(ga97)
v2aa	4	CB4856/Hawaii	egl-18(ga97)
v2ap	15	CB4856/Hawaii	egl-18(ga97)
v2pa	1	CB4856/Hawaii	egl-18(ga97)
v2pp	9	CB4856/Hawaii	egl-18(ga97)
v3aa	0	CB4856/Hawaii	egl-18(ga97)
v3ap	18	CB4856/Hawaii	egl-18(ga97)
v3pa	0	CB4856/Hawaii	egl-18(ga97)
v3pp	15	CB4856/Hawaii	egl-18(ga97)
v4aa	1	CB4856/Hawaii	egl-18(ga97)
v4ap	19	CB4856/Hawaii	egl-18(ga97)
v4pa	0	CB4856/Hawaii	egl-18(ga97)
v4pp	21	CB4856/Hawaii	egl-18(ga97)
v1aa	2	CB4856/Hawaii	egl-18(ga97)
v1ap	19	CB4856/Hawaii	egl-18(ga97)
v1pa	2	CB4856/Hawaii	egl-18(ga97)
v1pp	18	CB4856/Hawaii	egl-18(ga97)
v2aa	0	CB4856/Hawaii	egl-18(ga97)
v2ap	15	CB4856/Hawaii	egl-18(ga97)
v2pa	2	CB4856/Hawaii	egl-18(ga97)
v2pp	11	CB4856/Hawaii	egl-18(ga97)
v3aa	1	CB4856/Hawaii	egl-18(ga97)
v3ap	26	CB4856/Hawaii	egl-18(ga97)
v3pa	0	CB4856/Hawaii	egl-18(ga97)
v3pp	29	CB4856/Hawaii	egl-18(ga97)
v4aa	1	CB4856/Hawaii	egl-18(ga97)
v4ap	28	CB4856/Hawaii	egl-18(ga97)
v4pa	0	CB4856/Hawaii	egl-18(ga97)
v4pp	22	CB4856/Hawaii	egl-18(ga97)
v1aa	0	CB4856/Hawaii	egl-18(ga97)
v1ap	29	CB4856/Hawaii	egl-18(ga97)
v1pa	5	CB4856/Hawaii	egl-18(ga97)
v1pp	19	CB4856/Hawaii	egl-18(ga97)
v2aa	0	CB4856/Hawaii	egl-18(ga97)
v2ap	24	CB4856/Hawaii	egl-18(ga97)
v2pa	2	CB4856/Hawaii	egl-18(ga97)
v2pp	20	CB4856/Hawaii	egl-18(ga97)
v3aa	2	CB4856/Hawaii	egl-18(ga97)
v3ap	22	CB4856/Hawaii	egl-18(ga97)
v3pa	1	CB4856/Hawaii	egl-18(ga97)
v3pp	19	CB4856/Hawaii	egl-18(ga97)
v4aa	0	CB4856/Hawaii	egl-18(ga97)
v4ap	30	CB4856/Hawaii	egl-18(ga97)
v4pa	0	CB4856/Hawaii	egl-18(ga97)
v4pp	21	CB4856/Hawaii	egl-18(ga97)
v2aa	0	CB4856/Hawaii	egl-18(ga97)
v2ap	16	CB4856/Hawaii	egl-18(ga97)
v2pa	0	CB4856/Hawaii	egl-18(ga97)
v2pp	23	CB4856/Hawaii	egl-18(ga97)
v4aa	2	CB4856/Hawaii	egl-18(ga97)
v4ap	29	CB4856/Hawaii	egl-18(ga97)
v4pa	1	CB4856/Hawaii	egl-18(ga97)
v4pp	26	CB4856/Hawaii	egl-18(ga97)
v1aa	0	CB4856/Hawaii	egl-18(ga97)
v1ap	16	CB4856/Hawaii	egl-18(ga97)
v1pa	4	CB4856/Hawaii	egl-18(ga97)
v1pp	24	CB4856/Hawaii	egl-18(ga97)
v2aa	2	CB4856/Hawaii	egl-18(ga97)
v2ap	34	CB4856/Hawaii	egl-18(ga97)
v2pa	3	CB4856/Hawaii	egl-18(ga97)
v2pp	30	CB4856/Hawaii	egl-18(ga97)
v3aa	5	CB4856/Hawaii	egl-18(ga97)
v3ap	41	CB4856/Hawaii	egl-18(ga97)
v3pa	6	CB4856/Hawaii	egl-18(ga97)
v3pp	26	CB4856/Hawaii	egl-18(ga97)
v4aa	2	CB4856/Hawaii	egl-18(ga97)
v4ap	22	CB4856/Hawaii	egl-18(ga97)
v4pa	5	CB4856/Hawaii	egl-18(ga97)
v4pp	22	CB4856/Hawaii	egl-18(ga97)
v1aa	3	CB4856/Hawaii	egl-18(ga97)
v1ap	24	CB4856/Hawaii	egl-18(ga97)
v1pa	2	CB4856/Hawaii	egl-18(ga97)
v1pp	26	CB4856/Hawaii	egl-18(ga97)
v2aa	9	CB4856/Hawaii	egl-18(ga97)
v2ap	24	CB4856/Hawaii	egl-18(ga97)
v2pa	2	CB4856/Hawaii	egl-18(ga97)
v2pp	25	CB4856/Hawaii	egl-18(ga97)
v3aa	3	CB4856/Hawaii	egl-18(ga97)
v3ap	41	CB4856/Hawaii	egl-18(ga97)
v3pa	4	CB4856/Hawaii	egl-18(ga97)
v3pp	29	CB4856/Hawaii	egl-18(ga97)
v4aa	0	CB4856/Hawaii	egl-18(ga97)
v4ap	31	CB4856/Hawaii	egl-18(ga97)
v4pa	6	CB4856/Hawaii	egl-18(ga97)
v4pp	21	CB4856/Hawaii	egl-18(ga97)
v1aa	0	CB4856/Hawaii	egl-18(ga97)
v1ap	14	CB4856/Hawaii	egl-18(ga97)
v1pa	0	CB4856/Hawaii	egl-18(ga97)
v1pp	28	CB4856/Hawaii	egl-18(ga97)
v2aa	1	CB4856/Hawaii	egl-18(ga97)
v2ap	16	CB4856/Hawaii	egl-18(ga97)
v2pa	1	CB4856/Hawaii	egl-18(ga97)
v2pp	15	CB4856/Hawaii	egl-18(ga97)
v3aa	13	CB4856/Hawaii	egl-18(ga97)
v3ap	20	CB4856/Hawaii	egl-18(ga97)
v3pa	2	CB4856/Hawaii	egl-18(ga97)
v3pp	35	CB4856/Hawaii	egl-18(ga97)
v4aa	2	CB4856/Hawaii	egl-18(ga97)
v4ap	28	CB4856/Hawaii	egl-18(ga97)
v4pa	12	CB4856/Hawaii	egl-18(ga97)
v4pp	11	CB4856/Hawaii	egl-18(ga97)
v1aa	1	CB4856/Hawaii	egl-18(ga97)
v1ap	19	CB4856/Hawaii	egl-18(ga97)
v1pa	0	CB4856/Hawaii	egl-18(ga97)
v1pp	15	CB4856/Hawaii	egl-18(ga97)
v2aa	1	CB4856/Hawaii	egl-18(ga97)
v2ap	20	CB4856/Hawaii	egl-18(ga97)
v2pa	1	CB4856/Hawaii	egl-18(ga97)
v2pp	26	CB4856/Hawaii	egl-18(ga97)
v3aa	3	CB4856/Hawaii	egl-18(ga97)
v3ap	28	CB4856/Hawaii	egl-18(ga97)
v3pa	6	CB4856/Hawaii	egl-18(ga97)
v3pp	16	CB4856/Hawaii	egl-18(ga97)
v4aa	1	CB4856/Hawaii	egl-18(ga97)
v4ap	28	CB4856/Hawaii	egl-18(ga97)
v4pa	1	CB4856/Hawaii	egl-18(ga97)
v4pp	20	CB4856/Hawaii	egl-18(ga97)
v1aa	3	CB4856/Hawaii	egl-18(ga97)
v1ap	11	CB4856/Hawaii	egl-18(ga97)
v1pa	7	CB4856/Hawaii	egl-18(ga97)
v1pp	9	CB4856/Hawaii	egl-18(ga97)
v2aa	4	CB4856/Hawaii	egl-18(ga97)
v2ap	14	CB4856/Hawaii	egl-18(ga97)
v2pa	3	CB4856/Hawaii	egl-18(ga97)
v2pp	22	CB4856/Hawaii	egl-18(ga97)
v3aa	2	CB4856/Hawaii	egl-18(ga97)
v3ap	9	CB4856/Hawaii	egl-18(ga97)
v3pa	5	CB4856/Hawaii	egl-18(ga97)
v3pp	18	CB4856/Hawaii	egl-18(ga97)
v4aa	6	CB4856/Hawaii	egl-18(ga97)
v4ap	8	CB4856/Hawaii	egl-18(ga97)
v4pa	2	CB4856/Hawaii	egl-18(ga97)
v4pp	7	CB4856/Hawaii	egl-18(ga97)
v1aa	3	CB4856/Hawaii	egl-18(ga97)
v1ap	27	CB4856/Hawaii	egl-18(ga97)
v1pa	5	CB4856/Hawaii	egl-18(ga97)
v1pp	24	CB4856/Hawaii	egl-18(ga97)
v2aa	3	CB4856/Hawaii	egl-18(ga97)
v2ap	31	CB4856/Hawaii	egl-18(ga97)
v2pa	1	CB4856/Hawaii	egl-18(ga97)
v2pp	22	CB4856/Hawaii	egl-18(ga97)
v3aa	2	CB4856/Hawaii	egl-18(ga97)
v3ap	37	CB4856/Hawaii	egl-18(ga97)
v3pa	7	CB4856/Hawaii	egl-18(ga97)
v3pp	22	CB4856/Hawaii	egl-18(ga97)
v4aa	3	CB4856/Hawaii	egl-18(ga97)
v4ap	18	CB4856/Hawaii	egl-18(ga97)
v4pa	2	CB4856/Hawaii	egl-18(ga97)
v4pp	30	CB4856/Hawaii	egl-18(ga97)
v1aa	9	CB4856/Hawaii	egl-18(ga97)
v1ap	23	CB4856/Hawaii	egl-18(ga97)
v1pa	4	CB4856/Hawaii	egl-18(ga97)
v1pp	36	CB4856/Hawaii	egl-18(ga97)
v2aa	9	CB4856/Hawaii	egl-18(ga97)
v2ap	33	CB4856/Hawaii	egl-18(ga97)
v2pa	4	CB4856/Hawaii	egl-18(ga97)
v2pp	31	CB4856/Hawaii	egl-18(ga97)
v3aa	3	CB4856/Hawaii	egl-18(ga97)
v3ap	35	CB4856/Hawaii	egl-18(ga97)
v3pa	7	CB4856/Hawaii	egl-18(ga97)
v3pp	49	CB4856/Hawaii	egl-18(ga97)
v4aa	4	CB4856/Hawaii	egl-18(ga97)
v4ap	35	CB4856/Hawaii	egl-18(ga97)
v4pa	2	CB4856/Hawaii	egl-18(ga97)
v4pp	36	CB4856/Hawaii	egl-18(ga97)
v1aa	8	CB4856/Hawaii	egl-18(ga97)
v1ap	6	CB4856/Hawaii	egl-18(ga97)
v1pa	2	CB4856/Hawaii	egl-18(ga97)
v1pp	6	CB4856/Hawaii	egl-18(ga97)
v4aa	6	CB4856/Hawaii	egl-18(ga97)
v4ap	30	CB4856/Hawaii	egl-18(ga97)
v4pa	11	CB4856/Hawaii	egl-18(ga97)
v4pp	16	CB4856/Hawaii	egl-18(ga97)
v1aa	1	CB4856/Hawaii	egl-18(ga97)
v1ap	14	CB4856/Hawaii	egl-18(ga97)
v1pa	1	CB4856/Hawaii	egl-18(ga97)
v1pp	25	CB4856/Hawaii	egl-18(ga97)
v2aa	0	CB4856/Hawaii	egl-18(ga97)
v2ap	23	CB4856/Hawaii	egl-18(ga97)
v2pa	3	CB4856/Hawaii	egl-18(ga97)
v2pp	20	CB4856/Hawaii	egl-18(ga97)
v3aa	1	CB4856/Hawaii	egl-18(ga97)
v3ap	30	CB4856/Hawaii	egl-18(ga97)
v3pa	6	CB4856/Hawaii	egl-18(ga97)
v3pp	27	CB4856/Hawaii	egl-18(ga97)
v4aa	2	CB4856/Hawaii	egl-18(ga97)
v4ap	15	CB4856/Hawaii	egl-18(ga97)
v4pa	1	CB4856/Hawaii	egl-18(ga97)
v4pp	24	CB4856/Hawaii	egl-18(ga97)
v1ap	19	CB4856/Hawaii	egl-18(ga97)
v1pa	0	CB4856/Hawaii	egl-18(ga97)
v1pp	16	CB4856/Hawaii	egl-18(ga97)
v2aa	0	CB4856/Hawaii	egl-18(ga97)
v2ap	10	CB4856/Hawaii	egl-18(ga97)
v2pa	1	CB4856/Hawaii	egl-18(ga97)
v2pp	31	CB4856/Hawaii	egl-18(ga97)
v3aa	0	CB4856/Hawaii	egl-18(ga97)
v3ap	17	CB4856/Hawaii	egl-18(ga97)
v3pa	2	CB4856/Hawaii	egl-18(ga97)
v3pp	27	CB4856/Hawaii	egl-18(ga97)
v1aa	0	CB4856/Hawaii	egl-18(ga97)
v1ap	17	CB4856/Hawaii	egl-18(ga97)
v1pa	0	CB4856/Hawaii	egl-18(ga97)
v1pp	10	CB4856/Hawaii	egl-18(ga97)
v2aa	1	CB4856/Hawaii	egl-18(ga97)
v2ap	12	CB4856/Hawaii	egl-18(ga97)
v2pa	1	CB4856/Hawaii	egl-18(ga97)
v2pp	12	CB4856/Hawaii	egl-18(ga97)
v3aa	2	CB4856/Hawaii	egl-18(ga97)
v3ap	11	CB4856/Hawaii	egl-18(ga97)
v3pa	1	CB4856/Hawaii	egl-18(ga97)
v3pp	7	CB4856/Hawaii	egl-18(ga97)
v4aa	1	CB4856/Hawaii	egl-18(ga97)
v4ap	11	CB4856/Hawaii	egl-18(ga97)
v4pa	0	CB4856/Hawaii	egl-18(ga97)
v4pp	7	CB4856/Hawaii	egl-18(ga97)
v1aa	1	CB4856/Hawaii	egl-18(ga97)
v1ap	21	CB4856/Hawaii	egl-18(ga97)
v1pa	0	CB4856/Hawaii	egl-18(ga97)
v1pp	21	CB4856/Hawaii	egl-18(ga97)
v2aa	0	CB4856/Hawaii	egl-18(ga97)
v2ap	25	CB4856/Hawaii	egl-18(ga97)
v2pa	2	CB4856/Hawaii	egl-18(ga97)
v2pp	17	CB4856/Hawaii	egl-18(ga97)
v3aa	2	CB4856/Hawaii	egl-18(ga97)
v3ap	28	CB4856/Hawaii	egl-18(ga97)
v3pa	7	CB4856/Hawaii	egl-18(ga97)
v3pp	22	CB4856/Hawaii	egl-18(ga97)
v4aa	5	CB4856/Hawaii	egl-18(ga97)
v4ap	21	CB4856/Hawaii	egl-18(ga97)
v4pa	2	CB4856/Hawaii	egl-18(ga97)
v4pp	23	CB4856/Hawaii	egl-18(ga97)
v1aa	1	CB4856/Hawaii	egl-18(ga97)
v1ap	25	CB4856/Hawaii	egl-18(ga97)
v1pa	2	CB4856/Hawaii	egl-18(ga97)
v1pp	21	CB4856/Hawaii	egl-18(ga97)
v2aa	0	CB4856/Hawaii	egl-18(ga97)
v2ap	26	CB4856/Hawaii	egl-18(ga97)
v2pa	5	CB4856/Hawaii	egl-18(ga97)
v2pp	18	CB4856/Hawaii	egl-18(ga97)
v3aa	5	CB4856/Hawaii	egl-18(ga97)
v3ap	39	CB4856/Hawaii	egl-18(ga97)
v3pa	9	CB4856/Hawaii	egl-18(ga97)
v3pp	24	CB4856/Hawaii	egl-18(ga97)
v4aa	2	CB4856/Hawaii	egl-18(ga97)
v4ap	22	CB4856/Hawaii	egl-18(ga97)
v4pa	2	CB4856/Hawaii	egl-18(ga97)
v4pp	28	CB4856/Hawaii	egl-18(ga97)
v1aa	1	CB4856/Hawaii	egl-18(ga97)
v1ap	14	CB4856/Hawaii	egl-18(ga97)
v1pa	3	CB4856/Hawaii	egl-18(ga97)
v1pp	17	CB4856/Hawaii	egl-18(ga97)
v2aa	2	CB4856/Hawaii	egl-18(ga97)
v2ap	24	CB4856/Hawaii	egl-18(ga97)
v2pa	3	CB4856/Hawaii	egl-18(ga97)
v2pp	30	CB4856/Hawaii	egl-18(ga97)
v3aa	3	CB4856/Hawaii	egl-18(ga97)
v3ap	27	CB4856/Hawaii	egl-18(ga97)
v3pa	10	CB4856/Hawaii	egl-18(ga97)
v3pp	29	CB4856/Hawaii	egl-18(ga97)
v4aa	2	CB4856/Hawaii	egl-18(ga97)
v4ap	18	CB4856/Hawaii	egl-18(ga97)
v4pa	9	CB4856/Hawaii	egl-18(ga97)
v4pp	32	CB4856/Hawaii	egl-18(ga97)
v1aa	6	CB4856/Hawaii	egl-18(ga97)
v1ap	13	CB4856/Hawaii	egl-18(ga97)
v1pa	3	CB4856/Hawaii	egl-18(ga97)
v1pp	6	CB4856/Hawaii	egl-18(ga97)
v2aa	1	CB4856/Hawaii	egl-18(ga97)
v2ap	20	CB4856/Hawaii	egl-18(ga97)
v2pa	4	CB4856/Hawaii	egl-18(ga97)
v2pp	27	CB4856/Hawaii	egl-18(ga97)
v3aa	4	CB4856/Hawaii	egl-18(ga97)
v3ap	27	CB4856/Hawaii	egl-18(ga97)
v3pa	8	CB4856/Hawaii	egl-18(ga97)
v3pp	25	CB4856/Hawaii	egl-18(ga97)
v1aa	4	CB4856/Hawaii	egl-18(ga97)
v1ap	26	CB4856/Hawaii	egl-18(ga97)
v1pa	0	CB4856/Hawaii	egl-18(ga97)
v1pp	19	CB4856/Hawaii	egl-18(ga97)
v2aa	1	CB4856/Hawaii	egl-18(ga97)
v2ap	13	CB4856/Hawaii	egl-18(ga97)
v2pa	3	CB4856/Hawaii	egl-18(ga97)
v2pp	10	CB4856/Hawaii	egl-18(ga97)
v3aa	5	CB4856/Hawaii	egl-18(ga97)
v3ap	13	CB4856/Hawaii	egl-18(ga97)
v3pa	4	CB4856/Hawaii	egl-18(ga97)
v3pp	15	CB4856/Hawaii	egl-18(ga97)
v4aa	1	CB4856/Hawaii	egl-18(ga97)
v4ap	13	CB4856/Hawaii	egl-18(ga97)
v4pa	8	CB4856/Hawaii	egl-18(ga97)
v4pp	17	CB4856/Hawaii	egl-18(ga97)
v1aa	0	CB4856/Hawaii	egl-18(ga97)
v1ap	14	CB4856/Hawaii	egl-18(ga97)
v1pa	2	CB4856/Hawaii	egl-18(ga97)
v1pp	16	CB4856/Hawaii	egl-18(ga97)
v2aa	5	CB4856/Hawaii	egl-18(ga97)
v2ap	15	CB4856/Hawaii	egl-18(ga97)
v2pa	5	CB4856/Hawaii	egl-18(ga97)
v2pp	34	CB4856/Hawaii	egl-18(ga97)
v3aa	2	CB4856/Hawaii	egl-18(ga97)
v3ap	11	CB4856/Hawaii	egl-18(ga97)
v3pa	3	CB4856/Hawaii	egl-18(ga97)
v3pp	10	CB4856/Hawaii	egl-18(ga97)
v4aa	0	CB4856/Hawaii	egl-18(ga97)
v4ap	21	CB4856/Hawaii	egl-18(ga97)
v4pa	0	CB4856/Hawaii	egl-18(ga97)
v4pp	11	CB4856/Hawaii	egl-18(ga97)

## Sheet: Figure 1g
N2/Bristol	CB4856/Hawaii	N2/Bristol	CB4856/Hawaii	N2/Bristol	CB4856/Hawaii	N2/Bristol	CB4856/Hawaii
ht115	ht115	lit-1	lit-1	pop-1	pop-1	"apr-1"	"apr-1"
16	16	8	12	43	53	17	26
16	16	11	13	50	63	20	20
15	16	10	13	45	77	18	35
16	16	9	12	36	46	19	20
16	15	8	13	57	57	21	17
16	16	8	16	50	67	19	23
16	16	12	15	43	47	24	17
16	16	9	11	52	51	22	17
16	16	10	16	37	66	17	25
16	16	11	16	41	64	16	22
16	16	12	16	57	58	19	22
16	16	13	9	54	46	20	39
16	16	11	15	38	50	22	19
16	16	7	16	54	45	19	20
16	16	13	15	48	75	16	22
16	16	6	13	35	66	18	19
16	16	10	10	52	71	17	20
16	16	10	15	38	48	19	18
16	16	7	16	52	79	22	22
16	16	13	11	59	62	22	23
16	16	7	13	53	73	21	20
16	16	12	12	36	48	19	23
16	16	12	10	53	61	16	21
16	16	11	15	53	65	19	20
16	16	4	11	44	47	21	19
16	16	13	15	50	60	21	27
13	16	14	15	52	78	21	20
16	16	16	16	38	82	22	30
16	16	5	15	46	37	19	19
16	16	12	16	42	84	22	17
16	16	11	16	50	54	21	22
16	16	13	11	50	48	19	25
16	16	15	12	50	55	20	24
16	16	14	16	46	62	22	16
16	16	12	15	61	49	16	26
16	16	11	13	47	53	20	22
16	16	6	15	56	75	17	22
16	16	14	11	37	60	20	25
15	16	11	12	54	52	20	27
16	16	9	16	52	56	20	22
#ANOVA on control RNAi data JR vs CB
Analysis	of	Variance	Table
Response:	value
	Df	Sum Sq	Mean Sq	F value	Pr(>F)
strain	1	0.2	0.2	1.3744	0.2446
Residuals	78	11.35	0.14551
#ANOVA on lit-1 RNAi data JR vs CB
Analysis	of	Variance	Table
Response:	value
	Df	Sum Sq	Mean Sq	F value	Pr(>F)
strain	1	204.8	204.8	32.708	1.888e-07	***
Residuals	78	488.4	6.262
---
Signif. codes:	0	‘***’	0.001	‘**’	0.01	‘*’	0.05	‘.’	0.1	‘	’	1
#ANOVA on pop-1 RNAi data JR vs CB
Analysis	of	Variance	Table
Response:	value
	Df	Sum Sq	Mean Sq	F value	Pr(>F)
strain	1	2868	2868.01	30.269	4.615e-07	***
Residuals	78	7390.5	94.75
#ANOVA on apr-1RNAi data JR vs CB
Analysis	of	Variance	Table
Response:	value
	Df	Sum Sq	Mean Sq	F value	Pr(>F)
V1	1	48.05	48.05	7.3037	0.008441	**
Residuals	78	513.15	6.579
#ANOVA on RNAi treatments across JR
Analysis	of	Variance	Table
Response:	value
	Df	Sum Sq	Mean Sq	F value	Pr(>F)
rnai	3	33272	11090.7	706.44	< 0.00000000000000022	***
Residuals	156	2449	15.7
Simultaneous	Tests	for	General	Linear	Hypotheses
Multiple	Comparisons	of	Means:	Dunnett	Contrasts
Fit:	aov(formula	=	value	~	rnai,	data	=	jr)
Linear	Hypotheses:
	Estimate	Std. Error	t value	Pr(>|t|)
lit.1-ht115 == 0	-5.375	0.886	-6.067	< 1.00E-04	***
pop.1-ht115 == 0	31.9	0.886	36.005	< 1.00E-04	***
apr.1-ht115 == 0	3.7	0.886	4.176	0.000143	***
---
#ANOVA on RNAi treatments across CB
Analysis	of	Variance	Table
Response:	value
	Df	Sum Sq	Mean Sq	F value	Pr(>F)
rnai	3	55574	18524.6	447.92	<2.20E-16	***
Residuals	156	6452	41.4
Simultaneous	Tests	for	General	Linear	Hypotheses
Multiple	Comparisons	of	Means:	Dunnett	Contrasts
Fit:	aov(formula	=	value	~	rnai,	data	=	cb)
Linear	Hypotheses:
	Estimate	Std. Error	t value	Pr(>|t|)
lit.1-ht115 == 0	-2.275	1.438	-1.582	0.269
pop.1-ht115 == 0	43.775	1.438	30.442	<1e-04	***
apr.1-ht115 == 0	6.35	1.438	4.416	<1e-04	***

## Sheet: Figure 2b
RIL-1	RIL-2	RIL-3	RIL-4	RIL-5	RIL-6	RIL-7	RIL-8	RIL-9	RIL-10	RIL-11	RIL-12	RIL-13	RIL-14	RIL-15	RIL-16	RIL-18	RIL-19	RIL-20	RIL-21	RIL-22	RIL-23	RIL-24	RIL-25	RIL-26	RIL-27	RIL-28	RIL-29	RIL-30	RIL-31	RIL-32	RIL-33	RIL-34	RIL-35	RIL-36	RIL-37	RIL-38	RIL-39	RIL-40	RIL-41	RIL-42	RIL-43	RIL-44	RIL-45	RIL-46	RIL-47	RIL-48	RIL-49	RIL-50	RIL-51
9	15	17	9	14	11	16	14	16	15	16	14	14	12	13	13	17	14	13	14	15	14	14	14	14	14	12	14	9	13	15	15	13	10	15	11	12	11	14	11	12	13	13	12	15	14	15	12	15	16
14	8	12	10	9	13	12	16	13	14	15	12	10	16	11	14	13	15	13	8	15	14	13	12	13	13	15	12	15	13	12	15	13	16	14	13	10	13	14	15	14	15	12	14	7	13	14	15	3	15
13	17	14	14	10	12	14	11	13	15	14	15	9	14	14	12	14	16	14	12	12	10	8	10	12	15	15	16	16	11	15	14	10	14	11	14	14	9	8	15	8	10	11	15	14	15	14	13	0	15
6	11	14	14	9	14	15	11	16	14	13	15	14	11	15	8	13	13	14	9	8	11	14	14	14	15	11	12	8	14	16	14	16	7	10	10	14	2	8	12	13	15	14	13	13	15	9	8	8	12
13	13	14	10	15	13	15	14	14	14	16	10	13	8	14	14	14	10	17	11	13	10	14	15	11	18	17	16	9	11	12	14	15	9	7	11	12	11	8	15	13	8	18	15	11	15	15	14	12	13
15	11	14	8	11	10	15	12	16	12	16	16	15	13	13	16	13	10	15	12	15	14	12	12	13	14	17	8	7	10	15	12	14	13	14	7	14	3	13	12	10	1	15	14	8	16	15	13	14	13
17	6	13	14	14	12	12	14	16	14	13	16	13	14	15	14	12	13	13	4	14	14	15	11	14	14	12	10	15	12	14	9	13	9	12	12	15	9	8	7	15	5	14	9	9	10	14	15	12	14
15	15	14	16	15	8	12	12	14	16	12	14	12	11	12	13	13	16	16	13	15	11	9	12	8	15	17	11	10	13	15	14	16	13	9	16	10	13	15	15	14	11	15	13	13	14	14	13	15	9
15	9	11	7	14	13	10	12	16	13	15	17	14	15	14	10	13	17	14	11	11	14	14	15	11	14	11	10	14	8	9	14	17	9	12	8	13	6	11	15	12	11	15	15	12	16	12	13	17	9
12	8	14	12	14	15	14	8	16	14	16	13	15	16	11	13	12	13	15	6	16	10	12	14	12	13	14	8	15	7	11	9	15	9	12	13	16	8	16	8	6	14	15	6	14	10	13	14	16	15
9	13	14	10	9	13	13	16	15	16	11	16	13	12	11	13	7	15	12	10	15	13	11	10	11	14	14	18	12	10	16	14	16	12	13	14	14	10	13	15	11	14	13	14	17	12	17	13	13	16
17	15	10	14	10	14	14	12	16	12	17	12	13	16	12	16	6	11	12	9	12	11	13	13	13	16	13	11	16	12	12	13	17	9	12	15	15	8	9	9	11	12	15	11	15	8	11	14	5	14
10	14	11	11	16	16	13	16	16	11	11	16	11	14	13	12	10	15	14	14	12	15	15	13	12	12	11	13	11	9	7	14	12	5	8	9	16	10	5	12	14	10	15	14	16	15	16	16	12	11
13	14	9	9	14	17	16	12	13	12	15	15	12	12	13	14	11	7	14	11	14	13	12	12	12	10	10	12	17	9	14	15	15	14	12	13	7	10	12	11	15	10	15	15	16	14	16	13	7	14
15	15	13	13	14	15	10	8	16	15	15	14	14	16	12	13	15	16	14	9	13	11	6	13	14	14	10	7	12	11	14	14	12	17	12	14	11	2	11	13	14	13	13	10	12	12	13	16	9	14
14	13	13	14	10	13	13	11	15	12	12	16	12	11	15	16	13	15	14	9	14	14	12	14	11	13	17	6	15	13	14	8	15	10	12	7	6	14	14	14	13	13	14	10	9	15	15	15	10	12
15	12	14	13	16	15	13	13	16	14	16	13	9	17	14	16	15	17	13	11	15	10	13	11	13	14	14	12	13	14	12	9	12	15	14	14	13	5	13	13	11	5	13	5	17	15	17	10	12	9
12	15	13	11	13	17	16	10	16	15	13	14	9	13	16	9	11	9	15	9	10	13	5	8	12	15	20	13	12	14	14	12	10	14	11	13	16	5	14	7	13	5	16	10	16	12	8	13	7	14
13	15	14	14	14	13	16	14	16	11	14	16	15	9	15	16	16	14	15	8	13	15	9	11	10	11	12	9	14	16	13	14	15	14	13	14	9	6	17	13	10	7	16	13	16	15	16	14	9	9
13	10	9	9	14	16	12	13	16	5	13	12	14	12	10	10	11	14	14	14	14	15	12	13	12	9	10	13	14	13	15	12	16	13	8	16	14	13	3	13	12	13	13	13	9	11	9	13	10	17
12	13	9	13	16	16	14	14	16	15	16	11	10	16	15	13	11	15	12	10	13	13	16	12	12	15	15	12	9	15	14	13	9	17	12	13	12	15	11	10	16	13	14	13	9	15	14	14	9	12
14	10	13	15	16	13	14	10	15	11	16	14	9	11	14	11	10	9	13	15	15	12	16	11	13	14	9	14	13	14	9	13	17	15	9	9	11	6	14	14	8	9	11	16	13	16	11	15	12	16
13	8	11	10	15	14	11	14	17	12	15	16	11	14	14	15	16	11	16	10	14	14	15	16	14	15	13	13	13	16	14	15	16	11	10	14	15	9	13	17	7	13	14	12	15	14	15	11	14	15
9	16	13	14	15	15	16	10	15	7	14	17	12	12	10	11	14	16	14	11	12	12	14	6	12	17	15	9	13	14	15	6	14	12	9	14	13	5	12	15	16	14	14	15	12	15	13	13	10	7
15	15	12	12	13	16	15	12	17	12	9	8	11	16	12	9	16	13	13	10	11	16	16	18	12	14	15	9	9	17	13	13	12	11	14	14	14	7	13	17	11	12	14	14	16	14	11	15	16	12
14	14	13	15	13	17	17	11	12	12	11	15	7	11	12	9	13	15	11	9	14	10	16	15	14	16	16	15	14	14	15	15	13	15	13	10	15	14	13	11	9	12	16	14	11	13	13	12	5	11
16	15	15	14	8	17	10	12	11	12	15	12	12	13	14	16	14	10	16	9	15	13	12	13	14	15	15	10	10	16	14	12	17	15	11	16	14	7	13	15	11	16	14	5	12	12	15	15	8	15
16	10	16	13	15	15	15	13	14	12	13	10	8	12	15	18	12	12	15	7	15	8	13	16	12	12	15	14	11	14	6	14	13	14	11	13	11	12	16	14	14	7	12	12	16	9	14	11	13	15
14	14	14	14	15	13	16	14	14	13	15	15	7	12	15	14	12	16	14	9	15	12	8	10	11	13	15	8	13	13	16	14	13	8	14	13	13	8	11	8	11	13	16	11	13	15	11	12	14	12
12	13	9	14	12	16	12	7	16	6	16	13	12	10	15	16	16	10	14	10	14	9	10	12	11	18	15	14	12	9	14	16	18	14	14	16	13	8	13	16	13	7	15	14	14	13	14	13	8	15
16	12	15	11	15	13	15	15	13	13	15	15	17	15	12	14	15	12	15	8	16	9	14	11	15	15	17	14	15	15	13	13	14	3	16	11	14	13	14	11	7	13	16	11	9	13	13	5	14	16
14	15	9	15	15	14	12	12	15	11	16	15	14	15	13	9	14	14	16	6	14	5	8	13	12	13	13	16	14	18	14	14	14	9	10	8	16	11	17	12	11	10	14	13	6	14	12	15	11	14
16	10	13	13	15	9	16	14	14	12	12	14	12	13	11	16	9	12	16	16	10	15	13	15	13	15	15	14	10	16	16	9	14	14	9	12	15	6	14	14	8	8	16	17	15	11	15	11	11	12
13	11	6	16	15	14	8	9	15	13	16	15	10	15	12	16	12	15	15	13	12	14	11	15	14	15	16	8	9	12	13	13	13	5	11	12	13	11	12	15	14	14	14	10	13	14	15	8	6	11
16	11	14	13	13	14	13	11	14	14	9	18	11	12	13	14	6	15	13	16	14	14	13	12	10	13	17	12	12	14	17	15	13	10	15	11	15	11	14	12	13	10	16	11	11	16	13	9	11	15
16	13	11	7	9	17	14	11	15	17	16	20	11	13	10	12	15	16	8	10	12	15	12	10	13	15	16	17	12	10	15	12	17	8	16	13	12	9	14	12	11	9	14	14	11	7	11	16	12	12
15	12	12	11	14	8	13	16	15	16	16	15	16	14	13	18	11	15	13	11	11	16	9	13	16	12	12	13	16	14	13	10	15	13	13	2	13	13	13	11	15	7	17	16	15	9	15	15	12	14
16	15	14	14	8	11	15	10	16	15	17	15	13	15	14	17	12	14	12	14	13	10	14	10	17	16	15	10	13	15	9	16	9	13	11	8	15	12	14	15	14	14	14	16	17	16	14	14	10	10
16	17	13	9	11	14	13	13	14	11	15	16	7	14	13	15	15	12	12	12	11	14	13	12	15	14	14	14	8	15	12	14	11	12	13	15	10	5	8	16	14	16	14	15	13	13	10	14	9	14
14	17	13	16	14	17	16	15	14	13	13	16	14	17	13	14	10	14	14	12	16	15	14	13	13	16	17	12	16	15	12	13	14	13	12	15	9	13	12	15	11	13	15	16	16	16	16	16	14	15
14	16	12	8	10	14	9	14	16	11	11	13	13	16	15	15	14	16	14	12	13	13	13	8	10	15	17	13	9	15	14	14	16	12	10	11	13	8	11	11	12	14	14	15	12	14	14	13	6	10
9	14	14	8	6	16	14	17	15	15	15	13	12	8	14	12	14	14	14	9	10	8	6	10	13	14	15	14	10	15	14	12	16	13	12	12	15	12	16	12	8	11	13	12	15	8	17	14	8	12
13	14	13	15	14	9	12	11	17	12	16	15	8	14	12	16	13	7	16	14	15	12	16	8	11	17	15	10	14	16	15	14	14	9	14	14	14	10	15	15	11	14	15	5	14	14	13	11	10	3
11	14	14	14	12	13	14	12	15	13	16	16	17	13	15	11	10	13	13	9	9	6	10	8	15	18	17	9	7	16	16	15	9	15	11	11	14	10	14	16	12	8	12	15	15	10	5	9	9	7
14	12	12	10	16	15	13	15	17	15	16	15	16	16	13	14	14	15	16	6	14	15	17	11	8	15	12	14	12	14	12	17	12	8	9	10	15	9	17	13	13	12	15	13	14	16	9	10	14	15
12	12	8	7	11	15	14	13	16	9	15	17	9	15	7	13	12	12	6	6	10	13	8	12	13	16	13	9	15	13	16	14	13	9	11	14	11	11	14	17	13	12	12	5	14	13	8	5	6	16
13	13	14	14	13	16	16	3	12	14	14	14	11	13	15	15	11	12	15	14	15	14	10	13	11	13	13	10	14	9	12	7	14	13	10	14	13	13	14	14	12	9	13	14	16	11	14	14	7	13
13	15	8	12	13	16	13	13	12	8	8	16	16	11	15	12	13	12	17	11	14	12	9	15	13	13	12	12	10	16	17	15	15	13	10	9	15	13	17	13	11	11	14	15	14	11	9	15	4	16
13	11	4	16	16	16	10	13	13	14	14	15	13	10	12	16	12	3	16	8	13	13	14	12	13	16	16	10	14	17	11	12	17	13	8	15	12	10	9	16	12	16	12	14	15	15	12	14	11	12
6	14	8	11	18	12	12	11	15	14	15	17	12	11	13	16	9	11	15	16	13	12	16	13	9	15	16	9	9	11	13	11	13	13	6	16	13	13	7	14	11	12	13	10	13	11	11	7	9	12
16	12	15	9	14	14	12	11	15	3	14	15	15	14	10	15	5	15	14	6	14	5	13	12	13	15	15	13	15	12	8	11	16	9	9	13	11	14	12	12	13	6	13	15	14	13	14	9	11	8
13	10	7	13	10	16	14	13	15	15	12	16	13	11	15	18	13	14	13	13	13	6	14	7	14	15	17	11	14	14	14	14	12	12	14	15	10	10	14	13	13	4	15	15	8	11	9	16	9	8
12	10	14	15	6	14	10	13	11	11	15	13	14	14	12	14	15	14	21	9	11	14	15	13	16	14	16	10	7	13	13	13	13	10	14	14	13	10	15	12	14	11	13	15	14	15	8	13	10	13
16	12	10	14	14	14	14	14	13	9	14	14	14	7	9	16	10	15	16	9	12	12	15	10	13	14	16	6	8	16	5	15	12	15	14	6	16	14	11	10	8	7	15	13	13	13	11	11	6	16
15	16	11	14	12	14	16	16	16	13	16	13	16	11	16	10	11	15	15	7	12	13	15	15	12	14	15	13	14	13	16	15	18	12	12	15	14	8	11	16	12	9	8	12	15	14	12	16	14	8
14	11	12	11	10	13	11	14	15	14	15	8	14	14	9	16	10	15	12	10	8	8	10	13	12	9	13	14	15	15	13	15	13	14	13	9	14	12	12	14	9	11	18	13	14	16	11	10	1	9
14	14	16	13	12	14	15	15	8	10	17	14	14	9	14	12	11	15	15	8	14	9	12	11	15	14	12	14	17	15	13	15	14	5	16	13	6	7	12	13	10	11	15	11	12	13	9	12	4	14
14	12	9	13	13	12	15	13	14	12	14	17	15	11	15	17	14	15	12	13	14	8	4	12	16	14	12	15	16	9	13	14	14	4	8	12	15	12	15	2	10	10	10	15	13	7	15	14	14	14
13	13	12	13	15	12	13	16	15	12	12	9	11	15	14	7	13	15	16	11	13	12	13	10	11	15	13	14	16	14	10	15	12	16	9	12	10	10	13	5	10	12	15	13	16	13	13	13	11	15
11	10	9	13	16	15	14	14	15	14	15	16	11	10	13	12	13	16	17	11	13	12	9	9	14	14	17	12	15	14	9	13	14	11	9	12	11	4	12	14	10	13	15	11	17	13	12	16	14	13
13	10	7	13	16	9	16	17	17	14	16	15	15	14	12	13	14	16	14	10	10	8	15	12	7	13	15	14	14	15	14	12	16	10	14	13	14	12	13	14	9	7	14	17	16	14	13	7	10	15
15	9	4	9	15	17	13	14	18	7	14	15	11	9	12	15	14	17	8	6	14	8	15	7	15	5	13	10	8	16	13	11	16	8	15	1	13	11	16	14	11	10	17	16	9	9	12	11	12	8
16	14	13	13	14	16	12	13	10	10	14	13	14	16	13	14	13	11	13	10	12	6	9	14	13	12	13	13	11	15	14	14	16	7	14	3	7	12	15	15	12	11	15	14	16	15	9	13	6	9
14	15	4	10	16	14	13	15	15	14	15	14	11	17	14	15	11	15	17	13	12	9	16	9	13	14	16	13	12	11	9	14	13	10	11	15	10	16	15	15	8	12	15	14	5	16	11	16	9	14
13	13	14	16	10	14	14	12	16	9	16	15	15	14	13	13	7	15	17	5	9	9	14	9	11	13	16	13	8	16	8	13	2	8	14	12	12	9	12	12	9	10	15	11	12	9	14	8	14	10
14	16	14	12	15	12	15	13	13	12	15	15	9	11	9	7	14	12	16	9	15	6	10	12	11	14	14	14	12	15	17	14	13	15	16	15	15	11	13	7	15	13	14	15	9	12	10	11	11	14
14	14	9	13	16	14	10	11	15	10	15	15	15	13	10	12	13	17	14	7	13	11	13	15	9	15	14	12	10	14	14	10	15	11	15	15	14	4	13	15	10	9	15	6	11	15	8	14	7	13
12	13	8	13	13	13	15	15	14	9	14	12	13	15	9	13	11	13	11	13	12	6	13	13	11	15	15	7	14	14	14	13	14	5	15	6	15	16	16	17	11	5	14	14	13	15	12	12	11	9
13	14	11	13	9	11	13	13	14	11	8	14	14	12	12	12	10	16	9	7	14	7	15	12	12	15	17	9	16	11	15	13	11	14	14	7	12	10	9	8	13	9	13	8	13	9	11	16	11	17
14	8	13	9	15	14	14	13	15	5	12	13	12	13	13	14	10	14	16	12	16	14	12	10	15	15	16	9	8	12	14	13	14	12	11	10	8	14	14	11	12	15	15	13	13	8	11	15	5	12
12	14	6	11	10	13	16	15	12	13	16	17	11	13	11	14	10	13	15	11	15	6	13	10	17	13	14	10	14	14	10	15	11	11	16	13	14	12	13	14	9	14	13	13	11	15	10	16	15	10
11	15	11	8	9	12	14	15	16	12	15	11	16	10	13	15	12	12	8	6	14	13	10	9	14	13	16	9	12	14	14	15	7	11	10	16	13	12	14	11	10	11	14	14	9	15	13	11	11	14
11	11	9	16	16	16	16	14	13	15	15	16	10	13	11	10	13	15	18	12	13	7	16	13	14	15	14	14	15	14	13	15	14	11	7	18	15	11	16	16	13	16	14	15	13	16	11	9	8	11
11	14	12	12	15	13	13	14	15	11	16	15	10	4	13	15	14	10	14	7	15	12	8	8	10	12	14	15	14	16	16	14	14	12	12	8	10	15	12	14	13	14	6	13	13	16	12	9	4	15
14	13	10	15	13	16	15	14	15	9	15	13	12	16	10	14	2	15	17	7	11	12	14	14	13	15	14	13	16	14	11	13	15	11	11	10	16	15	15	5	11	12	17	15	10	16	5	10	15	7
14	14	8	16	13	13	8	14	14	16	15	15	15	12	14	14	11	10	6	8	13	10	16	5	11	14	17	12	3	12	9	15	15	13	13	10	13	6	16	15	8	15	16	14	13	14	9	13	14	15
13	15	10	9	14	16	12	13	15	13	12	13	13	14	11	9	13	16	17	13	15	14	12	15	16	12	17	14	9	14	15	14	10	13	11	6	10	11	13	16	14	15	15	8	14	13	13	15	14	15
10	16	11	13	15	14	15	10	12	13	14	15	13	16	15	16	13	16	13	8	12	12	10	15	13	15	16	9	12	13	15	8	15	13	9	7	14	11	14	11	8	10	16	13	15	12	13	15	7	10
15	15	14	12	15	14	14	6	15	9	14	17	13	12	12	15	14	13	10	9	15	13	11	13	16	15	14	10	12	13	12	14	14	8	15	12	11	8	10	11	15	7	18	15	15	14	12	12	10	13
16	14	12	13	14	15	12	15	13	12	15	16	11	12	13	14	14	15	16	7	13	9	12	11	14	14	15	13	11	14	14	16	15	10	12	15	14	8	12	16	9	14	14	16	16	15	11	14	8	13
[truncated: 68 more columns]

## Sheet: Figure 4a
N2	CB4856	MBA848	MBA963	MBA786	MBA787	MBA862	MBA789	MBA790
egl-18(ga97)	egl-18(ga97)	egl-18(ga97)	egl-18(ga97)	egl-18(ga97)	egl-18(ga97)	egl-18(ga97)	egl-18(ga97)	egl-18(ga97)
14	15	18	15	14	12	17	14	18
12	17	14	13	12	5	16	17	13
14	14	14	12	16	7	17	16	17
14	7	17	13	10	11	18	8	12
5	16	16	12	12	16	9	16	17
16	15	10	16	11	9	9	16	14
10	15	16	15	15	17	15	16	16
14	15	16	13	12	14	10	16	15
14	16	16	14	14	12	12	13	12
6	10	10	13	13	16	11	14	13
13	15	15	15	11	13	12	9	11
14	15	17	13	15	10	13	14	11
15	15	12	14	6	14	14	17	14
12	14	17	11	13	11	16	16	15
7	13	15	14	15	11	14	16	15
14	13	15	15	13	15	15	13	7
10	16	14	10	15	15	11	15	14
8	12	16	13	8	14	16	15	14
12	13	16	14	7	15	7	11	16
9	15	16	12	12	13	18	13	15
12	13	16	17	3	10	16	15	15
10	13	16	14	15	13	11	15	14
14	15	17	15	13	9	10	15	14
12	12	16	15	10	16	11	6	16
13	16	10	9	14	15	9	16	16
5	15	13	16	14	11	13	15	17
15	15	13	17	13	8	16	14	14
11	15	16	13	9	9	17	11	15
12	16	15	15	8	17	15	6	16
9	16	16	11	14	14	16	13	12
11	14	15	10	12	9	16	14	14
10	15	16	16	12	8	11	14	16
10	5	12	14	17	9	11	16	15
14	13	15	13	13	13	14	14	16
7	14	16	16	12	14	14	14	12
11	14	15	16	16	11	15	16	16
14	12	10	14	4	14	15	14	12
12	13	13	13	15	16	10	14	12
11	14	15	17	17	14	16	14	16
12	15	13	10	16	10	9	14	16
13	14	16	15	8	6	12	15	10
12	15	16	9	15	10	11	13	16
11	14	15	9	15	11	15	13	15
12	14	15	15	10	10	15	12	15
17	17	16	13	16	10	16	16	17
4	15	15	12	7	14	17	14	12
13	15	9	12	11	13	15	14	18
8	12	14	14	14	14	7	15	11
12	13	10	13	15	10	17	15	17
9	14	14	13	13	14	13	15	15
11	16	15	13	16	15	15	12	13
15	14	15	10	15	12	12	15	16
16	15	15	14	11	11	13	15	15
15	14	15	15	13	15	13	11	11
13	15	12	9	11	12	18	16	5
16	16	16	16	10	7	15	11	14
12	16	15	10	13	14	11	15	13
14	15	15	15	10	11	14	16	14
13	15	15	15	16	14	12	15	16
8	15	14	11	8	16	16	16	16
13	13	12	14	18	14	14	16	10
7	14	18	10	16	16	6	15	12
12	16	15	16	7	11	19	14	12
12	15	16	14	15	12	17	15	10
14	15	13	11	9	9	17	16	14
10	15	13	13	13	12	15	14	11
6	16	10	14	18	15	11	13	15
12	14	16	18	15	13	16	14	16
9	16	13	15	13	13	11	16	15
11	18	16	14	14	10	13	10	16
12	15	12	15	14	15	16	13	17
12	16	11	11	18	10	15	13	16
13	15	13	15	13	15	13	11	15
14	15	17	13	9	15	16	15	14
11	15	16	16	13	18	17	15	15
9	12	14	13	13	10	10	14	15
12	15	16	14	10	15	11	13	15
13	15	15	15	14	15	10	15	14
6	16	12	10	17	11	15	14	14
15	16	17	13	16	11	9	15	14
12	16	13	13	12	8	9	12	13
14	15	16	8	16	12	11	18	14
9	10	16	13	12	15	18	12	17
9	16	16	12	15	14	16	11	9
13	17	13	15	16	6	14	11	10
12	13	16	13	16	8	12	17	14
13	18	13	10	13	9	13	12	12
9	14	15	12	13	9	16	16	14
12	15	14	14	13	7	15	14	19
13	14	16	15	16	9	11	14	16
15	15	15	17	14	10	14	15	12
11	15	14	13	15	9	11	14	14
13	15	15	15	16	9	16	15	14
10	13	17	10	8	10	17	10	12
16	14	13	16	8	15	16	16	14
11	17	10	11	17	11	13	15	15
11	15	12	14	11	11	13	14	7
12	12	14	14	16	14	16	15	17
15	16	15	7	14	12	13	16	13
11	16	12	7	8	14	8	10	15
	13	15		14				9
	17	18		17				18
		11		13				15
		13						16
		16
Analysis of Variance Table
Response: value
	Df	Sum	Mean	F value		Pr(>F)
Condition	8	843.5	105.442	16.547	<	2.2e-16	***
Residuals	905	5767	6.372
---
Tukey	multiple	comparisons	of	means
	0.95	family-wise	confidence	level
Fit:	aov(formula	=	value	~	Condition,	data	=	data_1)
$Condition
	diff	lwr	upr	padj
CB4856-JR667	2.8302	1.72564	3.93475	0
MBA848-JR667	2.79714	1.70043	3.89386	0
MBA963-JR667	1.58	0.469989	2.69001	0.0003672
MBA786-JR667	1.21379	0.111887	2.31569	0.0184919
MBA787-JR667	0.35	-0.760011	1.46001	0.987602
MBA862-JR667	1.89	0.779989	3.00001	5.3e-06
MBA789-JR667	2.31	1.19999	3.42001	0
MBA790-JR667	2.38808	1.28879	3.48736	0
MBA848-CB4856	-0.0330532	-1.12425	1.05814	1
MBA963-CB4856	-1.2502	-2.35475	-0.145639	0.0134162
MBA786-CB4856	-1.61641	-2.71281	-0.520006	0.0001794
MBA787-CB4856	-2.4802	-3.58475	-1.37564	0
MBA862-CB4856	-0.940196	-2.04475	0.164361	0.169031
MBA789-CB4856	-0.520196	-1.62475	0.584361	0.871742
MBA790-CB4856	-0.442119	-1.5359	0.651659	0.94323
MBA963-MBA848	-1.21714	-2.31386	-0.120426	0.0169609
MBA786-MBA848	-1.58336	-2.67186	-0.49485	0.0002373
MBA787-MBA848	-2.44714	-3.54386	-1.35043	0
MBA862-MBA848	-0.907143	-2.00386	0.189575	0.199992
MBA789-MBA848	-0.487143	-1.58386	0.609575	0.904918
MBA790-MBA848	-0.409066	-1.49493	0.676795	0.962306
MBA786-MBA963	-0.366214	-1.46811	0.735685	0.982595
MBA787-MBA963	-1.23	-2.34001	-0.119989	0.0172678
MBA862-MBA963	0.31	-0.800011	1.42001	0.994486
MBA789-MBA963	0.73	-0.380011	1.84001	0.512257
MBA790-MBA963	0.808077	-0.291209	1.90736	0.351899
MBA787-MBA786	-0.863786	-1.96569	0.238113	0.264922
MBA862-MBA786	0.676214	-0.425686	1.77811	0.608278
MBA789-MBA786	1.09621	-0.00568553	2.19811	0.0524132
MBA790-MBA786	1.17429	0.0831961	2.26538	0.0239694
MBA862-MBA787	1.54	0.429989	2.65001	0.0006008
MBA789-MBA787	1.96	0.849989	3.07001	1.9e-06
MBA790-MBA787	2.03808	0.938791	3.13736	4e-07
MBA789-MBA862	0.42	-0.690011	1.53001	0.961312
MBA790-MBA862	0.498077	-0.601209	1.59736	0.894557
MBA790-MBA789	0.0780769	-1.02121	1.17736	1

## Sheet: Figure 4b
N2	MBA949	MBA782	MBA783
WT	WT	WT	WT
16	16	16	16
16	16	16	16
16	16	16	16
16	16	16	16
16	16	16	16
16	17	16	16
16	16	16	16
16	16	16	16
16	17	16	16
16	16	16	16
16	18	16	16
16	16	16	16
16	16	16	16
16	16	16	16
16	16	16	16
16	17	16	16
16	16	16	16
16	16	16	16
16	16	16	17
16	16	16	16
16	16	16	16
16	16	16	16
16	17	16	16
16	16	17	16
17	16	16	16
17	16	16	16
16	16	16	16
16	16	16	16
16	16	16	16
16	16	16	16
16	16	16	16
16	16	16	16
16	16	16	16
16	16	16	16
17	16	16	16
16	16	16	16
16	16	16	16
15	16	17	16
16	16	16	16
16	16	16	16
16	17	17	16
16	16	16	15
16	17	17	16
16	16	16	16
16	17	16	16
16	16	16	17
16	16	16	16
16	16	16	16
16	15	16	16
17	16	17	16
16	16	16	16
16	16	16	16
16	16	16	16
15	16	16	16
16	16	16	16
16	16	16	16
16	16	17	16
17	16	16	16
16	16	16	16
16	16	16	16
16	16	16	17
16	16	16	16
16	16	17	16
16	16	16	16
16	16	15	16
16	17	17	16
16	16	16	17
16	16	16	16
16	16	16	16
17	16	16	16
16	16	16	17
16	16	16	16
16	16	16	16
16	16	15	16
16	16	16	16
17	16	16	16
15	16	16	16
16	16	16	16
16	16	16	16
16	16	16	16
16	16	16	16
16	16	16	16
17	17	16	16
16	17	16	16
16	17	17	16
16	17	16	16
17	16	16	16
16	16	17	16
16	16	16	16
16	16	16	16
16	16	16	16
16	16	16	16
16	16	16	16
16	16	16	16
16	16	16	16
16	16	16	16
16	16	16	16
16	16	16	16
16	16	16	16
16	16	16	16

## Sheet: Figure 4c
N2	CB4856	MBA938	MBA949	MBA782	MBA783	MBA939	MBA947	MBA946	N2	CB4856	MBA938	MBA949	MBA782	MBA783	MBA939	MBA947	MBA946
ht115	ht115	ht115	ht115	ht115	ht115	ht115	ht115	ht115	pop-1	pop-1	pop-1	pop-1	pop-1	pop-1	pop-1	pop-1	pop-1
16	16	16	16	16	16	17	16	16	33	31	58	31	31	37	50	50	33
16	16	16	16	16	16	16	16	16	27	68	59	26	38	24	35	35	40
16	16	16	16	16	16	16	16	16	51	67	38	41	27	32	29	29	43
16	17	16	16	16	16	16	16	16	27	42	53	40	31	38	40	40	33
16	16	16	16	16	16	16	16	16	37	64	41	44	31	34	30	30	46
16	16	16	16	16	16	16	16	16	28	50	54	24	27	30	35	39	53
16	16	16	16	16	16	16	16	16	33	48	56	47	31	28	24	51	54
16	17	16	16	16	16	16	16	16	46	66	47	42	24	29	35	40	66
16	16	16	16	16	16	16	16	16	41	68	36	34	27	37	53	55	67
16	16	16	16	16	16	16	16	16	28	75	48	39	26	48	37	33	54
16	16	16	16	16	16	16	16	16	31	53	57	49	33	31	34	34	38
16	16	16	16	16	16	16	16	16	38	53	51	59	27	49	33	37	42
16	18	17	16	16	16	16	16	17	31	91	36	41	55	48	55	55	49
16	16	16	16	16	16	16	16	16	27	65	34	35	57	33	40	35	53
16	16	16	16	16	16	16	16	16	35	61	48	29	64	55	49	24	22
16	16	16	16	16	16	16	16	16	19	52	53	40	33	33	39	36	34
16	16	16	16	16	16	16	16	16	29	26	54	26	21	36	42	42	38
15	16	16	16	16	16	16	16	16	34	57	65	38	35	32	57	51	59
16	16	16	16	16	16	16	16	16	57	51	45	35	29	42	55	58	35
17	16	16	16	20	16	16	16	16	28	76	48	60	27	44	57	34	50
16	16	16	17	16	16	16	16	16	44	29	49	51	79	53	35	45	50
16	16	16	16	16	16	16	16	16	28	84	40	33	27	28	45	46	53
16	16	16	16	16	16	16	16	17	29	45	51	47	38	35	46	43	49
16	16	16	16	16	16	16	16	16	37	38	34	29	33	60	30	30	58
16	16	16	16	16	16	16	16	16	32	56	37	32	61	34	42	25	55
16	16	16	16	16	16	16	16	16	27	51	50	38	30	45	25	30	38
16	16	16	16	16	17	16	16	16	35	43	62	30	46	44	30	33	28
17	16	16	16	16	16	17	16	16	39	54	53	41	29	47	33	49	52
16	16	16	17	16	16	17	16	16	29	33	63	29	39	38	50	33	54
16	16	16	16	16	16	16	16	16	16	32	70	44	33	36	33	36	57
16	16	16	16	16	16	17	16	16	31	68	52	49	59	43	36	71	52
16	16	16	16	16	16	16	16	16	31	63	43	45	28	33	72	34	50
16	16	16	16	16	16	16	16	16	26	56	54	32	39	40	34	34	45
16	17	17	16	16	16	16	16	16	43	60	71	26	30	30	34	45	43
16	16	16	18	16	16	16	16	16	50	55	53	33	37	47	31	32	37
16	15	16	16	16	16	16	16	16	49	72	53	36	50	47	32	31	61
16	16	16	16	16	16	16	16	16	31	33	55	29	26	29	46	59	53
16	16	16	18	16	16	17	16	16	28	76	47	47	35	31	59	49	66
17	16	16	16	16	16	16	16	16	25	60	60	46	29	51	49	29	49
16	16	16	16	17	16	16	16	16	27	42	57	57	31	38	35	35	51
ANOVA summary HT115
F	0.8085
P value	0.5954
P value summary	ns
Significant diff. among means (P < 0.05)?	No
R squared	0.01809
ANOVA summary pop-1 RNAi
F	17.85
P value	<0.0001
P value summary	****
Significant diff. among means (P < 0.05)?	Yes
R squared	0.2892
Dunnett's multiple comparisons test	Mean Diff.	95.00% CI of diff.	Significant?	Adjusted P Value
N2 vs. CB4856	-21.93	-28.40 to -15.45	Yes	<0.0001
N2 vs. MBA938	-17.45	-23.92 to -10.98	Yes	<0.0001
N2 vs. MBA949	-5.425	-11.90 to 1.047	No	0.1433
N2 vs. MBA782	-2.9	-9.372 to 3.572	No	0.767
N2 vs. MBA783	-5.3	-11.77 to 1.172	No	0.1603
N2 vs. MBA939	-7.225	-13.70 to -0.7527	Yes	0.0208
N2 vs. MBA947	-6.5	-12.97 to -0.02771	Yes	0.0485
N2 vs. MBA946	-14.33	-20.80 to -7.853	Yes	<0.0001
Dunnett's multiple comparisons test	Mean Diff.	95.00% CI of diff.	Significant?	Adjusted P Value
CB4856 vs. N2	21.93	15.45 to 28.40	Yes	<0.0001
CB4856 vs. MBA938	4.475	-1.997 to 10.95	No	0.3138
CB4856 vs. MBA949	16.5	10.03 to 22.97	Yes	<0.0001
CB4856 vs. MBA782	19.03	12.55 to 25.50	Yes	<0.0001
CB4856 vs. MBA783	16.63	10.15 to 23.10	Yes	<0.0001
CB4856 vs. MBA939	14.7	8.228 to 21.17	Yes	<0.0001
CB4856 vs. MBA947	15.43	8.953 to 21.90	Yes	<0.0001
CB4856 vs. MBA946	7.6	1.128 to 14.07	Yes	0.013

## Sheet: Figure 5a
N2	CB4856	MBA786	MBA819	MBA945	MBA964	N2	CB4856	MBA1056
egl-18(ga97)	egl-18(ga97)	egl-18(ga97)	egl-18(ga97)	egl-18(ga97)	egl-18(ga97)	egl-18(ga97)	egl-18(ga97)	egl-18(ga97)
14	15	13	14	14	11	12	15	9
14	16	19	16	15	11	11	9	12
12	19	15	16	14	5	7	16	14
6	15	16	12	14	10	13	16	13
12	14	16	14	14	7	7	16	17
15	13	11	17	17	15	8	16	10
11	17	12	16	13	7	15	12	14
14	14	10	16	12	13	11	15	12
15	8	15	12	16	15	12	15	9
12	14	7	16	13	15	16	15	15
5	15	18	14	12	15	12	15	10
10	13	14	15	15	6	16	15	9
16	15	11	16	13	13	12	15	13
9	15	6	15	10	18	17	16	6
9	13	14	15	10	16	17	16	9
13	14	12	17	16	8	8	15	10
9	17	14	19	13	11	18	15	12
12	14	16	14	14	9	15	15	11
9	11	19	14	15	8	14	16	12
16	16	15	16	18	11	14	14	12
16	15	13	13	16	13	15	13	15
13	13	17	10	13	14	15	14	14
13	15	9	16	13	12	10	14	12
9	15	16	14	13	4	12	16	12
15	13	16	13	13	12	10	14	11
12	16	5	12	16	13	7	14	14
11	15	17	14	12	10	17	12	10
13	15	14	15	12	13	10	14	10
16	15	13	15	13	5	18	16	15
10	13	17	17	13	13	11	12	14
14	12	8	16	13	16	14	15	13
12	15	14	15	9	11	11	16	8
9	13	15	13	14	13	15	15	9
12	13	12	16	14	10	11	11	7
15	17	15	16	13	13	14	15	13
8	14	13	17	11	15	6	15	13
14	15	18	16	17	6	13	11	9
16	16	16	11	16	12	9	15	7
13	12	14	16	13	11	12	14	9
7	15	15	11	14	12	13	14	13
15	15	10	9	11	15	15	13	11
13	16	13	13	17	11	10	15	8
15	15	17	14	14	9	15	16	8
11	14	16	13	11	9	11	16	10
8	13	14	12	14	11	12	15	9
14	16	18	16	12	11	13	15	17
11	16	15	16	13	15	10	17	14
15	12	15	13	12	13	13	15	8
14	16	17	11	16	14	8	15	15
12	15	16	15	14	12	14	15	13
11	14	6	13	17	11	9	16	14
15	19	14	15	12	8	8	17	9
13	8	13	14	12	12	10	15	13
11	10	15	11	15	13	13	13	15
10	16	15	15	16	18	8	16	11
14	13	11	16	16	11	14	15	13
16	15	11	15	20	5	12	14	12
11	14	15	11	15	14	12	15	10
11	15	17	15	14	6	13	16	12
16	16	14	15	6	8	8	16	11
9	16	11	15	16	14	8	16	13
15	16	13	15	13	15	10	15	10
15	14	8	17	15	13	12	16	15
9	17	17	15	15	11	9	15	14
11	13	13	17	17	14	10	16	14
12	14	14	15	15	13	16	16	16
15	15	15	15	16	15	14	15	8
15	12	10	16	14	11	9	13	8
14	11	17	15	14	5	8	15	13
15	14	19	17	14	8	11	15	15
4	15	14	15	13	9	13	14	10
14	15	16	13	15	4	7	16	15
17	15	16	16	13	14	11	15	11
14	13	12	16	15	11	15	15	16
15	15	14	16	16	13	10	16	14
9	16	16	15	13	12	15	14	8
9	13	13	15	14	14	14	11	10
13	17	17	15	14	8	9	14	12
13	17	11	17	14	14	16	15	8
10	16	16	14	15	11	14	16	4
5	15	14	11	16	5	7	11	17
11	15	16	9	16	14	15	13	6
14	16	16	16	14	8	10	16	9
12	13	11	15	17	14	14	15	17
9	14	16	16	13	10	8	16	15
12	14	7	16	12	8	13	15	17
14	14	16	13	13	10	9	12	10
10	15	16	13	16	15	14	16	11
13	16	15	16	13	12	11	17	16
12	15	14	16	16	5	9	13	12
	11	16	15	13	10	15	12	14
		15	15	14	13	12	14	6
		9		15	15	8	15	10
		15		14	13	13	15	8
		13		16	6	11	13	15
				11	15	11	14	16
				15	11	14	15	11
						8	15	14
						13	15	16
						11	16	11
						7	15	11
						11	16	7
						12	16
							15
							13
							16
							14
Analysis of Variance Table
Response: value
	Df	Sum Sq	Mean Sq	F value		Pr(>F)
Condition	5	872.7	174.542	26.579	<	2.2e-16	***
Residuals	556	3651.2	6.567
$Condition
	diff	lwr	upr	p adj
CB4856-JR667	2.26166	1.17224	3.35108	1e-07
MBA786-JR667	1.73743	0.659474	2.81538	7.33e-05
MBA819-JR667	2.39807	1.3116	3.48454	0
MBA945-JR667	1.81111	0.738579	2.88364	2.62e-05
MBA964-JR667	-0.941466	-2.014	0.131066	0.122818
MBA786-CB4856	-0.524234	-1.59914	0.550673	0.730303
MBA819-CB4856	0.136407	-0.94704	1.21985	0.999207
MBA945-CB4856	-0.450549	-1.52002	0.618922	0.834561
MBA964-CB4856	-3.20313	-4.2726	-2.13366	0
MBA819-MBA786	0.660641	-0.411278	1.73256	0.491038
MBA945-MBA786	0.0736842	-0.984106	1.13147	0.999957
MBA964-MBA786	-2.67889	-3.73668	-1.6211	0
MBA945-MBA819	-0.586957	-1.65342	0.479512	0.616179
MBA964-MBA819	-3.33953	-4.406	-2.27307	0
MBA964-MBA945	-2.75258	-3.80484	-1.70031	0
Analysis of Variance Table
Response: value
	Df	Sum Sq	Mean Sq	F value		Pr(>F)
Condition	2	586.42	293.21	43.309	<	2.2e-16	***
Residuals	313	2119.06	6.77
$Condition
	diff	lwr	upr	p adj
CBegl18-JRegl18	2.84234	2.00448	3.68021	0
chrIII.5.46.8.02..from.triple15_b-JRegl18	-0.047067	-0.898922	0.804789	0.99071
chrIII.5.46.8.02..from.triple15_b-CBegl18	-2.88941	-3.73353	-2.04529	0

[truncated: 21 more sheets: Figure 6b, Figure 6c, Figure 6f, Figure 6g, Figure S1a, Figure S1b, Figure S1c, Figure S1d, Figure S2a, Figure S2b, Figure S2c, Figure S2d, Figure S2e, Figure S2f, Figure S2g, Figure S3a, Figure S4a, Figure S5a, Figure S5b, Figure S6a …]
